# Supplementary material for: Review of the genus Ceresium Newman, 1842 (Coleoptera, Cerambycidae) in Fiji
Source: Zookeys. 2015 Nov 5;(532):15–53. doi: 10.3897/zookeys.532.6070 (PMC4668892; doi:10.3897/zookeys.532.6070)
Supplement: XML Treatment for Ceresium decorum [file zookeys.532.6070-treatment1.xml]

<!DOCTYPE tp:taxon-treatment
  PUBLIC "-//TaxonX//DTD Taxonomic Treatment Publishing DTD v0 20100105//EN" "tax-treatment-NSO.dtd">
<tp:taxon-treatment xmlns:tp="http://www.plazi.org/taxpub"><tp:treatment-meta><kwd-group><label>Taxon classification</label><kwd><named-content content-type="kingdom">Animalia</named-content></kwd><kwd><named-content content-type="order">Coleoptera</named-content></kwd><kwd><named-content content-type="family">Cerambycidae</named-content></kwd></kwd-group><mixed-citation publication-type="journal"><person-group><name><surname>Waqa-Sakiti</surname><given-names>Hilda</given-names></name><name><surname>Winder</surname><given-names>Linton</given-names></name><name><surname>Lingafelter</surname><given-names>Steven W.</given-names></name></person-group><article-title>Review of the genus <italic><tp:taxon-name><tp:taxon-name-part taxon-name-part-type="genus">Ceresium</tp:taxon-name-part></tp:taxon-name></italic> Newman, 1842 (<tp:taxon-name><tp:taxon-name-part taxon-name-part-type="order">Coleoptera</tp:taxon-name-part></tp:taxon-name>, <tp:taxon-name><tp:taxon-name-part taxon-name-part-type="family">Cerambycidae</tp:taxon-name-part></tp:taxon-name>) in Fiji</article-title><source>Zookeys</source><day>5</day><month>11</month><year>2015</year><volume>2015</volume><issue>532</issue><fpage>15</fpage><lpage>53</lpage><pub-id pub-id-type="doi">10.3897/zookeys.532.6070</pub-id></mixed-citation></tp:treatment-meta><tp:nomenclature><tp:taxon-name>
                        <tp:taxon-name-part taxon-name-part-type="genus">Ceresium</tp:taxon-name-part>
                        <tp:taxon-name-part taxon-name-part-type="species">decorum</tp:taxon-name-part>
                    </tp:taxon-name><tp:taxon-authority>Dillon &amp; Dillon, 1952</tp:taxon-authority><xref ref-type="fig" rid="F2">Fig. 2</xref><tp:nomenclature-citation-list><tp:nomenclature-citation><tp:taxon-name><tp:taxon-name-part taxon-name-part-type="genus">Ceresium</tp:taxon-name-part> <tp:taxon-name-part taxon-name-part-type="species">decorum</tp:taxon-name-part></tp:taxon-name><comment>: <xref ref-type="bibr" rid="B2">Dillon and Dillon 1952</xref>: 22, Fiji: Moala, Vanuka, holotype (<named-content xmlns:xlink="http://www.w3.org/1999/xlink" content-type="dwc:institutional_code" xlink:type="simple">BPBM</named-content>).</comment></tp:nomenclature-citation></tp:nomenclature-citation-list></tp:nomenclature><tp:treatment-sec sec-type="Redescription"><title>Redescription.</title><p>Based on the holotype specimen (<named-content xmlns:xlink="http://www.w3.org/1999/xlink" content-type="dwc:institutional_code" xlink:type="simple">BPBM</named-content>) and original description. <italic>Size</italic> 11.7 mm long, 2.8 mm wide at humeri; integument color brown (paler towards elytral apex; Fig. <xref ref-type="fig" rid="F2">2a</xref>). <italic>Head</italic> with shallow interantennal tubercle region, tubercles only slightly raised; punctate with very sparse ochraceous pubescence on tubercles and throughout frons; vertex and occiput with sparser ochraceous pubescence. Ochraceous pubescence less dense around eye margins. Frons and frontoclypeal margin punctate with sparse, short and long, ochraceous hairs (see head details on Figure <xref ref-type="fig" rid="F2">2b</xref>). <italic>Antennae</italic> long, extending beyond elytra by three antennomeres. Antennae with vestiture of short, moderately dense, ochraceous setae (longer at apices of antennomeres). Antennomeres unspined and not expanded at apices; Antennomeres 9–11 were damaged. Antennomere 3 and 4 each longer than scape; 5 longest. Very short scape, wide, extending just slightly beyond pronotal front.</p><fig id="F2" position="float" orientation="portrait"><label>Figure 2.</label><caption><p><italic><tp:taxon-name><tp:taxon-name-part taxon-name-part-type="genus">Ceresium</tp:taxon-name-part> <tp:taxon-name-part taxon-name-part-type="species">decorum</tp:taxon-name-part></tp:taxon-name></italic> Dillon &amp; Dillon: <bold>a</bold> dorsal habitus showing integument color (paler towards elytral apex) <bold>b</bold> head detail <bold>c</bold> pronotal detail <bold>d</bold> ventral detail.</p></caption><graphic xmlns:xlink="http://www.w3.org/1999/xlink" xlink:href="zookeys-532-015-g002.jpg" position="float" orientation="portrait" xlink:type="simple" id="oo_63495.jpg"/></fig><p><italic>Pronotum</italic> broadly arcuate, widest across middle, and almost as wide as long. Pronotum with glabrous median vertical line, glabrous patch on either basal sides of median line. Pronotum with sparse punctures and sparsely scattered pubescence elsewhere (Fig. <xref ref-type="fig" rid="F2">2c</xref>). <italic>Elytron</italic> with sparse and regularly spaced ochraceous pubescence. Punctation dense, shallow and gradually becoming shallower and smaller in size towards apex. Elytral apex rounded to suture. Scutellum triangular, narrowly rounded, covered with sparse, ochraceous pubescence. <italic>Legs</italic> moderate in length, femora distinctly but gradually clavate, length of hind femora (3.64 mm), base of femur extending to apical margin of 5<sup>th</sup> ventrite.</p><p><italic>Venter</italic> of abdomen and thorax with sparse translucent to pale, ochraceous pubescence throughout. Length of abdomen 4.38 mm. Prosternal process very narrow, gradually declivous, weakly notched and expanded at apex, approximately 1/8 width of procoxa. Procoxal cavities widely open posteriorly. Mesocoxae closed laterally to mesepimeron. Mesosternum not produced vertically, without anterior tubercle or sulcus; with weak but acute lateral projections into mesocoxae (Fig. <xref ref-type="fig" rid="F2">2d</xref>). Apex of terminal ventrite subtruncate without notch.</p></tp:treatment-sec><tp:treatment-sec sec-type="Remarks"><title>Remarks.</title><p>This species is most similar to <italic><tp:taxon-name><tp:taxon-name-part taxon-name-part-type="genus">Ceresium</tp:taxon-name-part> <tp:taxon-name-part taxon-name-part-type="species">promissum</tp:taxon-name-part></tp:taxon-name></italic> Dillon &amp; Dillon based on the key characters. It is distinguished from that species by having the mesosternal process basal notch angled (parallel-sided in <italic><tp:taxon-name><tp:taxon-name-part taxon-name-part-type="genus">Ceresium</tp:taxon-name-part> <tp:taxon-name-part taxon-name-part-type="species">promissum</tp:taxon-name-part></tp:taxon-name></italic>) and the pronotum having a narrow, glabrous, longitudinal line centrally located (restricted to posterior half in <italic><tp:taxon-name><tp:taxon-name-part taxon-name-part-type="genus">Ceresium</tp:taxon-name-part> <tp:taxon-name-part taxon-name-part-type="species">promissum</tp:taxon-name-part></tp:taxon-name></italic>). This species is endemic to Fiji and known only from Moala, Viti Levu, and Lau Islands. It has been collected from rotten logs and dead branches in August and October (<xref ref-type="bibr" rid="B2">Dillon and Dillon 1952</xref>).</p></tp:treatment-sec><ref-list><ref id="B2"><mixed-citation xmlns:xlink="http://www.w3.org/1999/xlink" xlink:type="simple"><person-group><name name-style="western"><surname>Dillon</surname><given-names>LS</given-names></name><name name-style="western"><surname>Dillon</surname><given-names>ES</given-names></name></person-group> (<year>1952</year>) <article-title><tp:taxon-name><tp:taxon-name-part taxon-name-part-type="family">Cerambycidae</tp:taxon-name-part></tp:taxon-name> of the Fiji islands. Bernice P.</article-title> <source>Bishop Museum Bulletin</source> <volume>206</volume>: <fpage>1</fpage>–<lpage>114</lpage>. </mixed-citation></ref></ref-list></tp:taxon-treatment>
