# Supplementary material for: Review of the genus Ceresium Newman, 1842 (Coleoptera, Cerambycidae) in Fiji
Source: Zookeys. 2015 Nov 5;(532):15–53. doi: 10.3897/zookeys.532.6070 (PMC4668892; doi:10.3897/zookeys.532.6070)
Supplement: XML Treatment for Ceresium epilais [file zookeys.532.6070-treatment2.xml]

<!DOCTYPE tp:taxon-treatment
  PUBLIC "-//TaxonX//DTD Taxonomic Treatment Publishing DTD v0 20100105//EN" "tax-treatment-NSO.dtd">
<tp:taxon-treatment xmlns:tp="http://www.plazi.org/taxpub"><tp:treatment-meta><kwd-group><label>Taxon classification</label><kwd><named-content content-type="kingdom">Animalia</named-content></kwd><kwd><named-content content-type="order">Coleoptera</named-content></kwd><kwd><named-content content-type="family">Cerambycidae</named-content></kwd></kwd-group><mixed-citation publication-type="journal"><person-group><name><surname>Waqa-Sakiti</surname><given-names>Hilda</given-names></name><name><surname>Winder</surname><given-names>Linton</given-names></name><name><surname>Lingafelter</surname><given-names>Steven W.</given-names></name></person-group><article-title>Review of the genus <italic><tp:taxon-name><tp:taxon-name-part taxon-name-part-type="genus">Ceresium</tp:taxon-name-part></tp:taxon-name></italic> Newman, 1842 (<tp:taxon-name><tp:taxon-name-part taxon-name-part-type="order">Coleoptera</tp:taxon-name-part></tp:taxon-name>, <tp:taxon-name><tp:taxon-name-part taxon-name-part-type="family">Cerambycidae</tp:taxon-name-part></tp:taxon-name>) in Fiji</article-title><source>Zookeys</source><day>5</day><month>11</month><year>2015</year><volume>2015</volume><issue>532</issue><fpage>15</fpage><lpage>53</lpage><pub-id pub-id-type="doi">10.3897/zookeys.532.6070</pub-id></mixed-citation></tp:treatment-meta><tp:nomenclature><tp:taxon-name>
                        <tp:taxon-name-part taxon-name-part-type="genus">Ceresium</tp:taxon-name-part>
                        <tp:taxon-name-part taxon-name-part-type="species">epilais</tp:taxon-name-part>
                    </tp:taxon-name><tp:taxon-authority>Dillon &amp; Dillon, 1952</tp:taxon-authority><xref ref-type="fig" rid="F3">Fig. 3</xref><tp:nomenclature-citation-list><tp:nomenclature-citation><tp:taxon-name><tp:taxon-name-part taxon-name-part-type="genus">Ceresium</tp:taxon-name-part> <tp:taxon-name-part taxon-name-part-type="species">epilais</tp:taxon-name-part></tp:taxon-name><comment>: <xref ref-type="bibr" rid="B2">Dillon and Dillon 1952</xref>: 23, Fiji: Viti Levu, Colo-i-Suva, holotype (<named-content xmlns:xlink="http://www.w3.org/1999/xlink" content-type="dwc:institutional_code" xlink:type="simple">BPBM</named-content>).</comment></tp:nomenclature-citation></tp:nomenclature-citation-list></tp:nomenclature><tp:treatment-sec sec-type="Description"><title>Description.</title><p><bold>Based on the holotype specimen (<named-content xmlns:xlink="http://www.w3.org/1999/xlink" content-type="dwc:institutional_code" xlink:type="simple">BPBM</named-content>) and original description.</bold> <italic>Size</italic> 11.5 mm long, 3.1 mm wide at humeri; integument color brown to light brown (Fig. <xref ref-type="fig" rid="F3">3a</xref>). <italic>Head</italic> with shallow interantennal tubercle region, tubercles only slightly raised; punctate with very sparse ochraceous pubescence on tubercles and throughout frons; vertex and occiput with sparser ochraceous pubescence. Ochraceous pubescence denser around lower eye margins and around lower antennal insertions. Frons and frontoclypeal margin punctate with sparse, short and long, ochraceous hairs (Fig. <xref ref-type="fig" rid="F3">3b</xref>). <italic>Antennae</italic> long, extending beyond elytra by two antennomeres. Antennae with vestiture of short, dense, ochraceous setae (longer at apices of antennomeres). Antennomeres unspined and not expanded at apices; Antennomeres 6–11 damaged. Antennomere 3 subequal in length to scape (1.34 mm), Antennomeres 4 and 5 longer than scape, 5 being the longest (2.35 mm). Scape moderate in length (1.34 mm), clavate apically, extending to apical fourth of pronotum.</p><fig id="F3" position="float" orientation="portrait"><label>Figure 3.</label><caption><p><italic><tp:taxon-name><tp:taxon-name-part taxon-name-part-type="genus">Ceresium</tp:taxon-name-part> <tp:taxon-name-part taxon-name-part-type="species">epilais</tp:taxon-name-part></tp:taxon-name></italic> Dillon &amp; Dillon: <bold>a</bold> dorsal habitus <bold>b</bold> head detail <bold>c</bold> pronotal detail <bold>d</bold> ventral detail.</p></caption><graphic xmlns:xlink="http://www.w3.org/1999/xlink" xlink:href="zookeys-532-015-g003.jpg" position="float" orientation="portrait" xlink:type="simple" id="oo_63496.jpg"/></fig><p><italic>Pronotum</italic> broadly arcuate, widest across middle, and slightly wider than long; apex a little narrower than base. Disc densely punctuate with sparsely scattered pubescence elsewhere (Fig. <xref ref-type="fig" rid="F3">3c</xref>). <italic>Elytron</italic> with subparallel sides, with coarsely dense punctures and regularly spaced ochraceous pubescence. Elytral apex rounded to suture. Scutellum narrowly rounded, covered with dense, rugose (matted), ochraceous pubescence. <italic>Legs</italic> moderate in length (4.02 mm), femora distinctly but gradually clavate, hind femora extending apical margin of 5<sup>th</sup> ventrite.</p><p><italic>Venter</italic> of abdomen and thorax with mostly sparse, pale ochraceous pubescence throughout, becoming most dense on episternites. Length of abdomen 3.64 mm. Prosternal process very narrow, barely separating and not extending to posterior margin of procoxae; gradually declivous, not expanded at apex, less than 1/15 width of procoxa. Procoxal cavities widely open posteriorly. Mesocoxae closed laterally to mesepimeron. Mesosternum not produced vertically, without anterior tubercle or sulcus; without lateral projections into mesocoxae (Fig. <xref ref-type="fig" rid="F3">3d</xref>). Apex of terminal ventrite broadly truncate apically without notch.</p></tp:treatment-sec><tp:treatment-sec sec-type="Remarks"><title>Remarks.</title><p>Superficially similar in form and color to <italic><tp:taxon-name><tp:taxon-name-part taxon-name-part-type="genus">Ceresium</tp:taxon-name-part> <tp:taxon-name-part taxon-name-part-type="species">vacillans</tp:taxon-name-part></tp:taxon-name></italic> Dillon &amp; Dillon, it is easily distinguished from that species by having the pronotum more rounded laterally and the elytra lacking glabrous patches. In the key characters, it is most similar to <italic><tp:taxon-name><tp:taxon-name-part taxon-name-part-type="genus">Ceresium</tp:taxon-name-part> <tp:taxon-name-part taxon-name-part-type="species">lucidum</tp:taxon-name-part></tp:taxon-name></italic> Dillon &amp; Dillon, but is distinguished by having the pronotum widest at middle (widest anteriorly in <italic><tp:taxon-name><tp:taxon-name-part taxon-name-part-type="genus">Ceresium</tp:taxon-name-part> <tp:taxon-name-part taxon-name-part-type="species">lucidum</tp:taxon-name-part></tp:taxon-name></italic>). This species is endemic to Fiji and known only from a single specimen collected on Viti Levu in June (<xref ref-type="bibr" rid="B2">Dillon and Dillon 1952</xref>).</p><!--PageBreak--><!--PageBreak--></tp:treatment-sec><ref-list><ref id="B2"><mixed-citation xmlns:xlink="http://www.w3.org/1999/xlink" xlink:type="simple"><person-group><name name-style="western"><surname>Dillon</surname><given-names>LS</given-names></name><name name-style="western"><surname>Dillon</surname><given-names>ES</given-names></name></person-group> (<year>1952</year>) <article-title><tp:taxon-name><tp:taxon-name-part taxon-name-part-type="family">Cerambycidae</tp:taxon-name-part></tp:taxon-name> of the Fiji islands. Bernice P.</article-title> <source>Bishop Museum Bulletin</source> <volume>206</volume>: <fpage>1</fpage>–<lpage>114</lpage>. </mixed-citation></ref></ref-list></tp:taxon-treatment>
