# Supplementary material for: Review of the genus Ceresium Newman, 1842 (Coleoptera, Cerambycidae) in Fiji
Source: Zookeys. 2015 Nov 5;(532):15–53. doi: 10.3897/zookeys.532.6070 (PMC4668892; doi:10.3897/zookeys.532.6070)
Supplement: XML Treatment for Ceresium gracilipes [file zookeys.532.6070-treatment3.xml]

<!DOCTYPE tp:taxon-treatment
  PUBLIC "-//TaxonX//DTD Taxonomic Treatment Publishing DTD v0 20100105//EN" "tax-treatment-NSO.dtd">
<tp:taxon-treatment xmlns:tp="http://www.plazi.org/taxpub"><tp:treatment-meta><kwd-group><label>Taxon classification</label><kwd><named-content content-type="kingdom">Animalia</named-content></kwd><kwd><named-content content-type="order">Coleoptera</named-content></kwd><kwd><named-content content-type="family">Cerambycidae</named-content></kwd></kwd-group><mixed-citation publication-type="journal"><person-group><name><surname>Waqa-Sakiti</surname><given-names>Hilda</given-names></name><name><surname>Winder</surname><given-names>Linton</given-names></name><name><surname>Lingafelter</surname><given-names>Steven W.</given-names></name></person-group><article-title>Review of the genus <italic><tp:taxon-name><tp:taxon-name-part taxon-name-part-type="genus">Ceresium</tp:taxon-name-part></tp:taxon-name></italic> Newman, 1842 (<tp:taxon-name><tp:taxon-name-part taxon-name-part-type="order">Coleoptera</tp:taxon-name-part></tp:taxon-name>, <tp:taxon-name><tp:taxon-name-part taxon-name-part-type="family">Cerambycidae</tp:taxon-name-part></tp:taxon-name>) in Fiji</article-title><source>Zookeys</source><day>5</day><month>11</month><year>2015</year><volume>2015</volume><issue>532</issue><fpage>15</fpage><lpage>53</lpage><pub-id pub-id-type="doi">10.3897/zookeys.532.6070</pub-id></mixed-citation></tp:treatment-meta><tp:nomenclature><tp:taxon-name>
                        <tp:taxon-name-part taxon-name-part-type="genus">Ceresium</tp:taxon-name-part>
                        <tp:taxon-name-part taxon-name-part-type="species">gracilipes</tp:taxon-name-part>
                    </tp:taxon-name><tp:taxon-authority>Fairmaire, 1881</tp:taxon-authority><xref ref-type="fig" rid="F4">Fig. 4</xref><!--PageBreak--><!--PageBreak--><tp:nomenclature-citation-list><tp:nomenclature-citation><tp:taxon-name><tp:taxon-name-part taxon-name-part-type="genus">Ceresium</tp:taxon-name-part> <tp:taxon-name-part taxon-name-part-type="species">gracilipes</tp:taxon-name-part></tp:taxon-name><comment>: <xref ref-type="bibr" rid="B6">Fairmaire 1881</xref>: 473, Fiji: Ovalau, lectotype (<named-content xmlns:xlink="http://www.w3.org/1999/xlink" content-type="dwc:institutional_code" xlink:type="simple">MNHN</named-content>).</comment></tp:nomenclature-citation></tp:nomenclature-citation-list></tp:nomenclature><tp:treatment-sec sec-type="Description"><title>Description.</title><p>Based on photograph of lectotype (<named-content xmlns:xlink="http://www.w3.org/1999/xlink" content-type="dwc:institutional_code" xlink:type="simple">MNHN</named-content>) and redescription of <xref ref-type="bibr" rid="B2">Dillon and Dillon (1952)</xref>. <italic>Size</italic> 4.0–8.5 mm long, 0.7–1.5 mm wide at humeri; elongate-oblong, slender, convex; head and pronotum medium reddish brown, elytra testaceous, laterally darker and with a narrow indistinct fascia behind middle darker; entirely covered with thin pale-fulvous pubescence, which is moderately long; abdomen testaceous (Fig. <xref ref-type="fig" rid="F4">4a</xref>). Legs testaceous, femora on apical half darker with pubescence as above, antennae slightly darker with slightly longer pubescence. <italic>Head</italic> very coarsely, roughly punctuate. <italic>Antennae</italic> extending beyond half times body length; scape short reaching to apex of pronotum, robust, gradually thickened apically, coarsely punctuate, antennomere 3 slightly shorter than scape, antennomere 4 shorter than 3<sup>rd</sup>; 5<sup>th</sup> longer than 3<sup>rd</sup>, remaining gradually shorter.</p><fig id="F4" position="float" orientation="portrait"><label>Figure 4.</label><caption><p><italic><tp:taxon-name><tp:taxon-name-part taxon-name-part-type="genus">Ceresium</tp:taxon-name-part> <tp:taxon-name-part taxon-name-part-type="species">gracilipes</tp:taxon-name-part></tp:taxon-name></italic> Fairmaire: <bold>a</bold> dorsal habitus <bold>b</bold> lectotype specimen labels.</p></caption><graphic xmlns:xlink="http://www.w3.org/1999/xlink" xlink:href="zookeys-532-015-g004.jpg" position="float" orientation="portrait" xlink:type="simple" id="oo_63497.jpg"/></fig><p><italic>Pronotum</italic> feebly elongate; base and apex subequal; sides distinctly arcuate, apical sulcus very broad and shallow; an elongate narrow, median callosity at base; disk slightly less coarsely punctuate than head. <italic>Elytra</italic> with sides nearly parallel to apical quarter, apices slightly, narrowly rounded, entire disk coarsely, densely rugose. Scutellum broadly rounded, sparsely pubescent with an indistinct, dark macula postmedially. <italic>Legs</italic> moderate in length, femora moderately clavate with hind femora extending well before elytral apex.</p><p><italic>Venter</italic> with pubescence unexamined. <italic>Prosternum</italic> very narrow between procoxae and broadly expanded apically. <italic>Mesosternum</italic> process wide and strongly expanded at apex, apical margin subtruncate, angle fitting into grooves in mesocoxae; mesocoxae subcontiguous. Fifth sternite attenuate, apical margin strongly emarginate in male; subtruncate in female.</p></tp:treatment-sec><tp:treatment-sec sec-type="Remarks"><title>Remarks.</title><p>This species is recognized by the relatively narrow, parallel-sided appearance and elytra with an indistinct, postmedial dark macula that extends toward the base. It is distinguished from the similar <italic><tp:taxon-name><tp:taxon-name-part taxon-name-part-type="genus">Ceresium</tp:taxon-name-part> <tp:taxon-name-part taxon-name-part-type="species">olidum</tp:taxon-name-part></tp:taxon-name></italic> (Fairmaire) by having the elytra more finely punctate and the pronotum less regularly and densely punctate. This species is endemic to Fiji and known from Viti Levu, Taveuni, Ovalau, and the Lau Islands where it has been collected by beating shrubs from August through November (<xref ref-type="bibr" rid="B2">Dillon and Dillon 1952</xref>).</p></tp:treatment-sec><ref-list><ref id="B6"><mixed-citation xmlns:xlink="http://www.w3.org/1999/xlink" xlink:type="simple"><person-group><name name-style="western"><surname>Fairmaire</surname><given-names>LMH</given-names></name></person-group> (<year>1881</year>) <article-title>Essai sur les Coléoptères des îles Viti (Fidgi) Suite.</article-title> <source>Annales de la Société Entomologique de France</source>, <publisher-loc>Paris</publisher-loc> (<volume-series>6</volume-series>) <volume>1</volume>: <fpage>461</fpage>–<lpage>492</lpage>. </mixed-citation></ref><ref id="B2"><mixed-citation xmlns:xlink="http://www.w3.org/1999/xlink" xlink:type="simple"><person-group><name name-style="western"><surname>Dillon</surname><given-names>LS</given-names></name><name name-style="western"><surname>Dillon</surname><given-names>ES</given-names></name></person-group> (<year>1952</year>) <article-title><tp:taxon-name><tp:taxon-name-part taxon-name-part-type="family">Cerambycidae</tp:taxon-name-part></tp:taxon-name> of the Fiji islands. Bernice P.</article-title> <source>Bishop Museum Bulletin</source> <volume>206</volume>: <fpage>1</fpage>–<lpage>114</lpage>. </mixed-citation></ref></ref-list></tp:taxon-treatment>
