# Supplementary material for: Review of the genus Ceresium Newman, 1842 (Coleoptera, Cerambycidae) in Fiji
Source: Zookeys. 2015 Nov 5;(532):15–53. doi: 10.3897/zookeys.532.6070 (PMC4668892; doi:10.3897/zookeys.532.6070)
Supplement: XML Treatment for Ceresium grandipenne [file zookeys.532.6070-treatment4.xml]

<!DOCTYPE tp:taxon-treatment
  PUBLIC "-//TaxonX//DTD Taxonomic Treatment Publishing DTD v0 20100105//EN" "tax-treatment-NSO.dtd">
<tp:taxon-treatment xmlns:tp="http://www.plazi.org/taxpub"><tp:treatment-meta><kwd-group><label>Taxon classification</label><kwd><named-content content-type="kingdom">Animalia</named-content></kwd><kwd><named-content content-type="order">Coleoptera</named-content></kwd><kwd><named-content content-type="family">Cerambycidae</named-content></kwd></kwd-group><mixed-citation publication-type="journal"><person-group><name><surname>Waqa-Sakiti</surname><given-names>Hilda</given-names></name><name><surname>Winder</surname><given-names>Linton</given-names></name><name><surname>Lingafelter</surname><given-names>Steven W.</given-names></name></person-group><article-title>Review of the genus <italic><tp:taxon-name><tp:taxon-name-part taxon-name-part-type="genus">Ceresium</tp:taxon-name-part></tp:taxon-name></italic> Newman, 1842 (<tp:taxon-name><tp:taxon-name-part taxon-name-part-type="order">Coleoptera</tp:taxon-name-part></tp:taxon-name>, <tp:taxon-name><tp:taxon-name-part taxon-name-part-type="family">Cerambycidae</tp:taxon-name-part></tp:taxon-name>) in Fiji</article-title><source>Zookeys</source><day>5</day><month>11</month><year>2015</year><volume>2015</volume><issue>532</issue><fpage>15</fpage><lpage>53</lpage><pub-id pub-id-type="doi">10.3897/zookeys.532.6070</pub-id></mixed-citation></tp:treatment-meta><tp:nomenclature><tp:taxon-name>
                        <tp:taxon-name-part taxon-name-part-type="genus">Ceresium</tp:taxon-name-part>
                        <tp:taxon-name-part taxon-name-part-type="species">grandipenne</tp:taxon-name-part>
                    </tp:taxon-name><tp:taxon-authority>Fairmaire, 1881</tp:taxon-authority><xref ref-type="fig" rid="F5">Fig. 5a–d</xref><tp:nomenclature-citation-list><tp:nomenclature-citation><tp:taxon-name><tp:taxon-name-part taxon-name-part-type="genus">Ceresium</tp:taxon-name-part> <tp:taxon-name-part taxon-name-part-type="species">grandipenne</tp:taxon-name-part></tp:taxon-name><comment>: <xref ref-type="bibr" rid="B6">Fairmaire 1881</xref>: 472, Fiji: Viti Levu, holotype (<named-content xmlns:xlink="http://www.w3.org/1999/xlink" content-type="dwc:institutional_code" xlink:type="simple">MNHN</named-content>).</comment></tp:nomenclature-citation></tp:nomenclature-citation-list></tp:nomenclature><tp:treatment-sec sec-type="Description"><title>Description.</title><p>Based on a specimen housed in <named-content xmlns:xlink="http://www.w3.org/1999/xlink" content-type="dwc:institutional_code" xlink:type="simple">USP</named-content> matching original description (the holotype at <named-content xmlns:xlink="http://www.w3.org/1999/xlink" content-type="dwc:institutional_code" xlink:type="simple">MNHN</named-content> is lost). <italic>Size</italic> 21.5–34.0 mm long, 6.0–8.5 mm wide at humeri; integument light brown to brown (Fig. <xref ref-type="fig" rid="F5">5a</xref>). <italic>Head</italic> with shallow interantennal tubercle region, tubercles only slightly raised; punctate with very sparse ochraceous pubescence on tubercles and throughout frons except center being glabrous; vertex and occiput with moderately dense ochraceous pubescence. Ochraceous pubescence denser around eye margins. Frons and frontoclypeal margin moderately dense, coarsely punctate with sparse, long, ochraceous hairs (Fig. <xref ref-type="fig" rid="F5">5b</xref>). <italic>Antennae</italic> long, just almost reaching elytral apex. Antennae with vestiture of short, dense, ochraceous setae (longer at apices of antennomeres). Antennomeres unspined and expanded at apices; last antennomere about 1.6 times length of penultimate. Antennomere 3–10 each shorter than scape, 3 being the shortest; 11 longest. Scape long, clavate, extending to apical eighth of pronotum.</p><fig id="F5" position="float" orientation="portrait"><label>Figure 5.</label><caption><p><italic><tp:taxon-name><tp:taxon-name-part taxon-name-part-type="genus">Ceresium</tp:taxon-name-part> <tp:taxon-name-part taxon-name-part-type="species">grandipenne</tp:taxon-name-part></tp:taxon-name></italic> Fairmaire: <bold>a</bold> dorsal habitus <bold>b</bold> head detail <bold>c</bold> pronotal detail <bold>d</bold> ventral detail.</p></caption><graphic xmlns:xlink="http://www.w3.org/1999/xlink" xlink:href="zookeys-532-015-g005.jpg" position="float" orientation="portrait" xlink:type="simple" id="oo_63498.jpg"/></fig><p><italic>Pronotum</italic> quadrate, slightly widest at apical third, and wider than long; not tuberculate; calli absent. Pronotum with moderately dense ochraceous pubescence throughout and moderately dense punctures (Fig. <xref ref-type="fig" rid="F5">5c</xref>). <italic>Elytron</italic> with sparse, evenly spaced ochraceous pubescence throughout. Punctation shallow, moderately dense gradually becoming shallower and indistinct towards apex. Elytral apex rounded to suture. Scutellum triangular, covered with dense, ochraceous pubescence. <italic>Legs</italic> moderate in length, femora distinctly but gradually clavate, hind femora extending to base of third ventrite.</p><p><italic>Venter</italic> of abdomen and thorax with moderately dense, ochraceous pubescence at sides, sparse ochraceous pubescence along middle; prosternum sparsely pubescent throughout and on sides. Prosternal process narrow, vertical and acutely declivous, about 1/6 width of procoxa, strongly notched and expanded at apex. Procoxal cavities open posteriorly. Mesocoxae closed laterally to mesepimeron. Mesosternum rather acutely declivous, with small anterior tubercle, and sulcate anteriorly. Mesosternal apex expanded circularly and inserted into mesocoxa (Fig. <xref ref-type="fig" rid="F5">5d</xref>). Metasternum with a distinct median line running longitudinally along middle. Apex of terminal ventrite truncate to unevenly rounded, without notch.</p></tp:treatment-sec><tp:treatment-sec sec-type="Remarks"><title>Remarks.</title><p>There is some inconsistency between the original description (<xref ref-type="bibr" rid="B6">Fairmaire 1881</xref>) and redescription (<xref ref-type="bibr" rid="B2">Dillon and Dillon 1952</xref>) of this rarely collected species. The latter states that the pronotum is much narrower anteriorly than at base and possesses a tubercle on each side, however our examination of a specimen matching the original <!--PageBreak-->description reveals the pronotum to be quadrate, without lateral tubercles. The large size of this species, along with the quadrate pronotum and opaque integument are distinctive. This species is endemic to Fiji and known only from Viti Levu. Specimens have been collected from August through October, mostly at lights (<xref ref-type="bibr" rid="B2">Dillon and Dillon 1952</xref>).</p></tp:treatment-sec><ref-list><ref id="B6"><mixed-citation xmlns:xlink="http://www.w3.org/1999/xlink" xlink:type="simple"><person-group><name name-style="western"><surname>Fairmaire</surname><given-names>LMH</given-names></name></person-group> (<year>1881</year>) <article-title>Essai sur les Coléoptères des îles Viti (Fidgi) Suite.</article-title> <source>Annales de la Société Entomologique de France</source>, <publisher-loc>Paris</publisher-loc> (<volume-series>6</volume-series>) <volume>1</volume>: <fpage>461</fpage>–<lpage>492</lpage>. </mixed-citation></ref><ref id="B2"><mixed-citation xmlns:xlink="http://www.w3.org/1999/xlink" xlink:type="simple"><person-group><name name-style="western"><surname>Dillon</surname><given-names>LS</given-names></name><name name-style="western"><surname>Dillon</surname><given-names>ES</given-names></name></person-group> (<year>1952</year>) <article-title><tp:taxon-name><tp:taxon-name-part taxon-name-part-type="family">Cerambycidae</tp:taxon-name-part></tp:taxon-name> of the Fiji islands. Bernice P.</article-title> <source>Bishop Museum Bulletin</source> <volume>206</volume>: <fpage>1</fpage>–<lpage>114</lpage>. </mixed-citation></ref></ref-list></tp:taxon-treatment>
