# Supplementary material for: Review of the genus Ceresium Newman, 1842 (Coleoptera, Cerambycidae) in Fiji
Source: Zookeys. 2015 Nov 5;(532):15–53. doi: 10.3897/zookeys.532.6070 (PMC4668892; doi:10.3897/zookeys.532.6070)
Supplement: XML Treatment for Ceresium guttaticolle [file zookeys.532.6070-treatment5.xml]

<!DOCTYPE tp:taxon-treatment
  PUBLIC "-//TaxonX//DTD Taxonomic Treatment Publishing DTD v0 20100105//EN" "tax-treatment-NSO.dtd">
<tp:taxon-treatment xmlns:tp="http://www.plazi.org/taxpub"><tp:treatment-meta><kwd-group><label>Taxon classification</label><kwd><named-content content-type="kingdom">Animalia</named-content></kwd><kwd><named-content content-type="order">Coleoptera</named-content></kwd><kwd><named-content content-type="family">Cerambycidae</named-content></kwd></kwd-group><mixed-citation publication-type="journal"><person-group><name><surname>Waqa-Sakiti</surname><given-names>Hilda</given-names></name><name><surname>Winder</surname><given-names>Linton</given-names></name><name><surname>Lingafelter</surname><given-names>Steven W.</given-names></name></person-group><article-title>Review of the genus <italic><tp:taxon-name><tp:taxon-name-part taxon-name-part-type="genus">Ceresium</tp:taxon-name-part></tp:taxon-name></italic> Newman, 1842 (<tp:taxon-name><tp:taxon-name-part taxon-name-part-type="order">Coleoptera</tp:taxon-name-part></tp:taxon-name>, <tp:taxon-name><tp:taxon-name-part taxon-name-part-type="family">Cerambycidae</tp:taxon-name-part></tp:taxon-name>) in Fiji</article-title><source>Zookeys</source><day>5</day><month>11</month><year>2015</year><volume>2015</volume><issue>532</issue><fpage>15</fpage><lpage>53</lpage><pub-id pub-id-type="doi">10.3897/zookeys.532.6070</pub-id></mixed-citation></tp:treatment-meta><tp:nomenclature><tp:taxon-name>
                        <tp:taxon-name-part taxon-name-part-type="genus">Ceresium</tp:taxon-name-part>
                        <tp:taxon-name-part taxon-name-part-type="species">guttaticolle</tp:taxon-name-part>
                    </tp:taxon-name><tp:taxon-authority>(Fairmaire, 1850)</tp:taxon-authority><tp:taxon-status xmlns:xlink="http://www.w3.org/1999/xlink" xlink:type="simple">rev. stat.</tp:taxon-status><xref ref-type="fig" rid="F6">Fig. 6</xref><!--PageBreak--><!--PageBreak--><tp:nomenclature-citation-list><tp:nomenclature-citation><tp:taxon-name><tp:taxon-name-part taxon-name-part-type="genus">Hesperophanes</tp:taxon-name-part> <tp:taxon-name-part taxon-name-part-type="species">guttaticollis</tp:taxon-name-part></tp:taxon-name><comment>: <xref ref-type="bibr" rid="B5">Fairmaire 1850</xref>: 63, Tahiti, holotype (<named-content xmlns:xlink="http://www.w3.org/1999/xlink" content-type="dwc:institutional_code" xlink:type="simple">MNHN</named-content>).</comment></tp:nomenclature-citation><tp:nomenclature-citation><tp:taxon-name><tp:taxon-name-part taxon-name-part-type="genus">Ceresium</tp:taxon-name-part> <tp:taxon-name-part taxon-name-part-type="species">guttaticolle</tp:taxon-name-part> <tp:taxon-name-part taxon-name-part-type="subspecies">yapense</tp:taxon-name-part></tp:taxon-name><comment>: Gressitt 1956: 86, Micronesia: Yap Islands, holotype (<named-content xmlns:xlink="http://www.w3.org/1999/xlink" content-type="dwc:institutional_code" xlink:type="simple">USNM</named-content>).</comment></tp:nomenclature-citation></tp:nomenclature-citation-list></tp:nomenclature><tp:treatment-sec sec-type="Description"><title>Description.</title><p>Based on the holotype (<named-content xmlns:xlink="http://www.w3.org/1999/xlink" content-type="dwc:institutional_code" xlink:type="simple">MNHN</named-content>), holotype of the subspecies <italic><tp:taxon-name><tp:taxon-name-part taxon-name-part-type="subspecies">yapense</tp:taxon-name-part></tp:taxon-name></italic> Gressitt (<named-content xmlns:xlink="http://www.w3.org/1999/xlink" content-type="dwc:institutional_code" xlink:type="simple">USNM</named-content>), and four specimens from 1988 and 2008 surveys (FNIC, <named-content xmlns:xlink="http://www.w3.org/1999/xlink" content-type="dwc:institutional_code" xlink:type="simple">USP</named-content>). <italic>Size</italic> 12.5–15.0 mm long, 3.0–3.5 mm wide at humeri; integument color orangish-brown (occasionally maroon-brown) (Fig. <xref ref-type="fig" rid="F6">6a</xref>). <italic>Head</italic> with shallow interantennal tubercle region, tubercles only slightly raised; punctate with very sparse ochraceous pubescence on tubercles and throughout frons; vertex and occiput with sparser ochraceous pubescence. Ochraceous pubescence denser around eye margins. Frons and frontoclypeal margin punctate with sparse, short and long, ochraceous hairs (Fig. <xref ref-type="fig" rid="F6">6b</xref>). <italic>Antennae</italic> long, extending beyond elytra by 1 antennomere. Antennae with vestiture of short, dense, ochraceous setae (longer at apices of antennomeres). Antennomeres unspined and not expanded at apices; last antennomere approximately 1.3 times length of penultimate. Antennomere 3 and 4 each shorter than scape; 5 and 6 longest except for 11 and subequal in length. Scape long, clavate, extending to apical fifth of pronotum.</p><fig id="F6" position="float" orientation="portrait"><label>Figure 6.</label><caption><p><italic><tp:taxon-name><tp:taxon-name-part taxon-name-part-type="genus">Ceresium</tp:taxon-name-part> <tp:taxon-name-part taxon-name-part-type="species">guttaticolle</tp:taxon-name-part></tp:taxon-name></italic> (Fairmaire): <bold>a</bold> dorsal habitus <bold>b</bold> head detail <bold>c</bold> pronotal detail <bold>d</bold> ventral detail.</p></caption><graphic xmlns:xlink="http://www.w3.org/1999/xlink" xlink:href="zookeys-532-015-g006.jpg" position="float" orientation="portrait" xlink:type="simple" id="oo_63499.jpg"/></fig><p><italic>Pronotum</italic> broadly arcuate, widest across middle and slightly wider than long; small tubercles at sides located at middle of sides and anterolaterally. Pronotum with two dense yellow patches of pubescence on either side of pronotum almost subequal in size. Pronotum with sparse punctures and sparsely scattered pubescence elsewhere (Fig. <xref ref-type="fig" rid="F6">6c</xref>). <italic>Elytron</italic> with sparse and regularly spaced ochraceous pubescence. Punctation dense, shallow and gradually becoming shallower and smaller in size towards apex. Elytral apex rounded to suture. Scutellum narrowly rounded, covered with dense, yellow pubescence. <italic>Legs</italic> moderate in length, femora distinctly but gradually clavate, hind femora extending to between 4<sup>th</sup>–5<sup>th</sup> ventrite.</p><p><italic>Venter</italic> of abdomen and thorax with moderately dense, ochraceous pubescence throughout becoming less abundant towards 5<sup>th</sup> ventrite. Prosternal process broad, vertical and acutely declivous, approximately 1/5 width of procoxa, weakly notched and not expanded at apex. Procoxal cavities open posteriorly. Mesocoxae closed laterally to mesepimeron (Fig. <xref ref-type="fig" rid="F6">6d</xref>). Mesosternum rather acutely declivous, with small anterior tubercle, and sulcate anteriorly. Apex of terminal ventrite subtruncate without notch.</p></tp:treatment-sec><tp:treatment-sec sec-type="Remarks"><title>Remarks.</title><p>Although first described under the name <italic><tp:taxon-name><tp:taxon-name-part taxon-name-part-type="genus">Hesperophanes</tp:taxon-name-part> <tp:taxon-name-part taxon-name-part-type="species">guttaticollis</tp:taxon-name-part></tp:taxon-name></italic>, the holotype actually has a label indicating “<italic>guttatus</italic>”. This is one of the easiest species to recognize due to the yellow pubescent maculations on the pronotum. Only one other <!--PageBreak-->species, <italic><tp:taxon-name><tp:taxon-name-part taxon-name-part-type="genus">Ceresium</tp:taxon-name-part> <tp:taxon-name-part taxon-name-part-type="species">nigroapicale</tp:taxon-name-part></tp:taxon-name></italic> Dillon &amp; Dillon has this feature. <italic><tp:taxon-name><tp:taxon-name-part taxon-name-part-type="genus">Ceresium</tp:taxon-name-part> <tp:taxon-name-part taxon-name-part-type="species">guttaticolle</tp:taxon-name-part></tp:taxon-name></italic> has two patches on either side, subequal in length, while <italic><tp:taxon-name><tp:taxon-name-part taxon-name-part-type="genus">Ceresium</tp:taxon-name-part> <tp:taxon-name-part taxon-name-part-type="species">nigroapicale</tp:taxon-name-part></tp:taxon-name></italic> has three or four areas of yellowish pubescence on either side, with the apical noticeably larger. This species <!--PageBreak-->was originally described from Tahiti and is also known from Viti Levu, Taveuni, and the Lau Islands in Fiji. The subspecies <italic><tp:taxon-name><tp:taxon-name-part taxon-name-part-type="genus">Ceresium</tp:taxon-name-part> <tp:taxon-name-part taxon-name-part-type="species">guttaticolle</tp:taxon-name-part> <tp:taxon-name-part taxon-name-part-type="subspecies">yapense</tp:taxon-name-part></tp:taxon-name></italic> Gressitt, 1956 is known from the Yap Islands, Micronesia. Specimens have been collected, mostly at lights, from July through October (<xref ref-type="bibr" rid="B2">Dillon and Dillon 1952</xref>). We remove this from synonymy with <italic><tp:taxon-name><tp:taxon-name-part taxon-name-part-type="genus">Ceresium</tp:taxon-name-part> <tp:taxon-name-part taxon-name-part-type="species">unicolor</tp:taxon-name-part></tp:taxon-name></italic> (Fabricius, 1787).</p></tp:treatment-sec><ref-list><ref id="B5"><mixed-citation xmlns:xlink="http://www.w3.org/1999/xlink" xlink:type="simple"><person-group><name name-style="western"><surname>Fairmaire</surname><given-names>LMH</given-names></name></person-group> (<year>1850</year>) <article-title>Essai sur les Coleopteres de la Polynesie.</article-title> <source>Revue et Magasin de Zoologie</source> <volume>2</volume>(<issue>2</issue>): <fpage>50</fpage>–<lpage>64</lpage>, <fpage>115</fpage>–<lpage>122</lpage>. </mixed-citation></ref><ref id="B2"><mixed-citation xmlns:xlink="http://www.w3.org/1999/xlink" xlink:type="simple"><person-group><name name-style="western"><surname>Dillon</surname><given-names>LS</given-names></name><name name-style="western"><surname>Dillon</surname><given-names>ES</given-names></name></person-group> (<year>1952</year>) <article-title><tp:taxon-name><tp:taxon-name-part taxon-name-part-type="family">Cerambycidae</tp:taxon-name-part></tp:taxon-name> of the Fiji islands. Bernice P.</article-title> <source>Bishop Museum Bulletin</source> <volume>206</volume>: <fpage>1</fpage>–<lpage>114</lpage>. </mixed-citation></ref></ref-list></tp:taxon-treatment>
