# Supplementary material for: Review of the genus Ceresium Newman, 1842 (Coleoptera, Cerambycidae) in Fiji
Source: Zookeys. 2015 Nov 5;(532):15–53. doi: 10.3897/zookeys.532.6070 (PMC4668892; doi:10.3897/zookeys.532.6070)
Supplement: XML Treatment for Ceresium lucidum [file zookeys.532.6070-treatment6.xml]

<!DOCTYPE tp:taxon-treatment
  PUBLIC "-//TaxonX//DTD Taxonomic Treatment Publishing DTD v0 20100105//EN" "tax-treatment-NSO.dtd">
<tp:taxon-treatment xmlns:tp="http://www.plazi.org/taxpub"><tp:treatment-meta><kwd-group><label>Taxon classification</label><kwd><named-content content-type="kingdom">Animalia</named-content></kwd><kwd><named-content content-type="order">Coleoptera</named-content></kwd><kwd><named-content content-type="family">Cerambycidae</named-content></kwd></kwd-group><mixed-citation publication-type="journal"><person-group><name><surname>Waqa-Sakiti</surname><given-names>Hilda</given-names></name><name><surname>Winder</surname><given-names>Linton</given-names></name><name><surname>Lingafelter</surname><given-names>Steven W.</given-names></name></person-group><article-title>Review of the genus <italic><tp:taxon-name><tp:taxon-name-part taxon-name-part-type="genus">Ceresium</tp:taxon-name-part></tp:taxon-name></italic> Newman, 1842 (<tp:taxon-name><tp:taxon-name-part taxon-name-part-type="order">Coleoptera</tp:taxon-name-part></tp:taxon-name>, <tp:taxon-name><tp:taxon-name-part taxon-name-part-type="family">Cerambycidae</tp:taxon-name-part></tp:taxon-name>) in Fiji</article-title><source>Zookeys</source><day>5</day><month>11</month><year>2015</year><volume>2015</volume><issue>532</issue><fpage>15</fpage><lpage>53</lpage><pub-id pub-id-type="doi">10.3897/zookeys.532.6070</pub-id></mixed-citation></tp:treatment-meta><tp:nomenclature><tp:taxon-name>
                        <tp:taxon-name-part taxon-name-part-type="genus">Ceresium</tp:taxon-name-part>
                        <tp:taxon-name-part taxon-name-part-type="species">lucidum</tp:taxon-name-part>
                    </tp:taxon-name><tp:taxon-authority>Dillon &amp; Dillon, 1952</tp:taxon-authority><xref ref-type="fig" rid="F7">Fig. 7</xref><tp:nomenclature-citation-list><tp:nomenclature-citation><tp:taxon-name><tp:taxon-name-part taxon-name-part-type="genus">Ceresium</tp:taxon-name-part> <tp:taxon-name-part taxon-name-part-type="species">lucidum</tp:taxon-name-part></tp:taxon-name><comment>: <xref ref-type="bibr" rid="B2">Dillon and Dillon 1952</xref>: 25, Fiji: Viti Levu, holotype (<named-content xmlns:xlink="http://www.w3.org/1999/xlink" content-type="dwc:institutional_code" xlink:type="simple">BPBM</named-content>).</comment></tp:nomenclature-citation></tp:nomenclature-citation-list></tp:nomenclature><tp:treatment-sec sec-type="Description"><title>Description.</title><p>Based on the holotype specimen (<named-content xmlns:xlink="http://www.w3.org/1999/xlink" content-type="dwc:institutional_code" xlink:type="simple">BPBM</named-content>). <italic>Size</italic> 9.5 mm long, 2.0 mm wide at humeri; integument color reddish brown, lighter brown towards elytral apex (Fig. <xref ref-type="fig" rid="F7">7a</xref>). <italic>Head</italic> with shallow interantennal tubercle region, tubercles only slightly raised; punctate with sparse ochraceous pubescence on tubercles and throughout frons; vertex and occiput with sparse ochraceous pubescence. Frons and frontoclypeal margin punctate with sparse and long, ochraceous hairs (Fig. <xref ref-type="fig" rid="F7">7b</xref>). <italic>Antennae</italic> long, extending beyond elytra by &lt; 2 antennomeres. Antennae with vestiture of short, dense, ochraceous setae. Antennomeres unspined and not expanded at apices; antennomeres 9–11 damaged. Antennomere 4 almost subequal to scape (0.9 mm); 5 longest. Scape very short, gradually clavate, extending slightly beyond apex of pronotum.</p><fig id="F7" position="float" orientation="portrait"><label>Figure 7.</label><caption><p><italic><tp:taxon-name><tp:taxon-name-part taxon-name-part-type="genus">Ceresium</tp:taxon-name-part> <tp:taxon-name-part taxon-name-part-type="species">lucidum</tp:taxon-name-part></tp:taxon-name></italic> Dillon &amp; Dillon: <bold>a</bold> dorsal habitus <bold>b</bold> head detail <bold>c</bold> pronotal detail <bold>d</bold> ventral detail.</p></caption><graphic xmlns:xlink="http://www.w3.org/1999/xlink" xlink:href="zookeys-532-015-g007.jpg" position="float" orientation="portrait" xlink:type="simple" id="oo_63500.jpg"/></fig><p><italic>Pronotum</italic> broadly arcuate, widest across middle, and almost as wide as long. Pronotum with sparse punctures and sparsely scattered pubescence elsewhere (Fig. <xref ref-type="fig" rid="F7">7c</xref>). <italic>Elytron</italic> with sparse and regularly spaced ochraceous pubescence. Punctation dense, shallow and gradually becoming shallower and smaller in size towards apex. Elytral apex rounded to suture. Scutellum triangular and narrowly rounded covered with sparse, ochraceous pubescence. <italic>Legs</italic> moderate in length, femora distinctly but gradually clavate, base of hind femora (3.02 mm) extending to apical margin of 5<sup>th</sup> ventrite.</p><p><italic>Venter</italic> of abdomen and thorax sparsely ochraceous pubescent throughout, not obscuring integument. Length of abdomen 3.82 mm. Prosternal process very narrow, gradually declivous, weakly notched and expanded at apex, less than 1/5 width of procoxa. Procoxal cavities widely open posteriorly. Mesocoxae closed laterally to mesepimeron (Fig. <xref ref-type="fig" rid="F7">7d</xref>). Mesosternum not produced vertically, without anterior tubercle or sulcus; without lateral projections into mesocoxae. Apex of terminal ventrite subtruncate without notch.</p></tp:treatment-sec><tp:treatment-sec sec-type="Remarks"><title>Remarks.</title><p>The key characters show this species to be closest to <italic><tp:taxon-name><tp:taxon-name-part taxon-name-part-type="genus">Ceresium</tp:taxon-name-part> <tp:taxon-name-part taxon-name-part-type="species">epilais</tp:taxon-name-part></tp:taxon-name></italic>. <italic><tp:taxon-name><tp:taxon-name-part taxon-name-part-type="genus">Ceresium</tp:taxon-name-part> <tp:taxon-name-part taxon-name-part-type="species">lucidum</tp:taxon-name-part></tp:taxon-name></italic> is distinguished by having the pronotum with a diffuse, dark macula at either side of middle, and being widest anterior of the midpoint while <italic><tp:taxon-name><tp:taxon-name-part taxon-name-part-type="genus">Ceresium</tp:taxon-name-part> <tp:taxon-name-part taxon-name-part-type="species">epilais</tp:taxon-name-part></tp:taxon-name></italic> lacks pronotal maculae and is widest medially at sides. This rare species is endemic to Fiji and known only from the holotype that was collected on Viti Levu at lights during October (<xref ref-type="bibr" rid="B2">Dillon and Dillon 1952</xref>).</p></tp:treatment-sec><ref-list><ref id="B2"><mixed-citation xmlns:xlink="http://www.w3.org/1999/xlink" xlink:type="simple"><person-group><name name-style="western"><surname>Dillon</surname><given-names>LS</given-names></name><name name-style="western"><surname>Dillon</surname><given-names>ES</given-names></name></person-group> (<year>1952</year>) <article-title><tp:taxon-name><tp:taxon-name-part taxon-name-part-type="family">Cerambycidae</tp:taxon-name-part></tp:taxon-name> of the Fiji islands. Bernice P.</article-title> <source>Bishop Museum Bulletin</source> <volume>206</volume>: <fpage>1</fpage>–<lpage>114</lpage>. </mixed-citation></ref></ref-list></tp:taxon-treatment>
