# Supplementary material for: Review of the genus Ceresium Newman, 1842 (Coleoptera, Cerambycidae) in Fiji
Source: Zookeys. 2015 Nov 5;(532):15–53. doi: 10.3897/zookeys.532.6070 (PMC4668892; doi:10.3897/zookeys.532.6070)
Supplement: XML Treatment for Ceresium nigroapicale [file zookeys.532.6070-treatment7.xml]

<!DOCTYPE tp:taxon-treatment
  PUBLIC "-//TaxonX//DTD Taxonomic Treatment Publishing DTD v0 20100105//EN" "tax-treatment-NSO.dtd">
<tp:taxon-treatment xmlns:tp="http://www.plazi.org/taxpub"><tp:treatment-meta><kwd-group><label>Taxon classification</label><kwd><named-content content-type="kingdom">Animalia</named-content></kwd><kwd><named-content content-type="order">Coleoptera</named-content></kwd><kwd><named-content content-type="family">Cerambycidae</named-content></kwd></kwd-group><mixed-citation publication-type="journal"><person-group><name><surname>Waqa-Sakiti</surname><given-names>Hilda</given-names></name><name><surname>Winder</surname><given-names>Linton</given-names></name><name><surname>Lingafelter</surname><given-names>Steven W.</given-names></name></person-group><article-title>Review of the genus <italic><tp:taxon-name><tp:taxon-name-part taxon-name-part-type="genus">Ceresium</tp:taxon-name-part></tp:taxon-name></italic> Newman, 1842 (<tp:taxon-name><tp:taxon-name-part taxon-name-part-type="order">Coleoptera</tp:taxon-name-part></tp:taxon-name>, <tp:taxon-name><tp:taxon-name-part taxon-name-part-type="family">Cerambycidae</tp:taxon-name-part></tp:taxon-name>) in Fiji</article-title><source>Zookeys</source><day>5</day><month>11</month><year>2015</year><volume>2015</volume><issue>532</issue><fpage>15</fpage><lpage>53</lpage><pub-id pub-id-type="doi">10.3897/zookeys.532.6070</pub-id></mixed-citation></tp:treatment-meta><tp:nomenclature><tp:taxon-name>
                        <tp:taxon-name-part taxon-name-part-type="genus">Ceresium</tp:taxon-name-part>
                        <tp:taxon-name-part taxon-name-part-type="species">nigroapicale</tp:taxon-name-part>
                    </tp:taxon-name><tp:taxon-authority>Dillon &amp; Dillon, 1952</tp:taxon-authority><xref ref-type="fig" rid="F8">Fig. 8</xref><tp:nomenclature-citation-list><tp:nomenclature-citation><tp:taxon-name><tp:taxon-name-part taxon-name-part-type="genus">Ceresium</tp:taxon-name-part> <tp:taxon-name-part taxon-name-part-type="species">nigroapicale</tp:taxon-name-part></tp:taxon-name><comment>: <xref ref-type="bibr" rid="B2">Dillon and Dillon 1952</xref>: 27, Fiji: Viti Levu, holotype (<named-content xmlns:xlink="http://www.w3.org/1999/xlink" content-type="dwc:institutional_code" xlink:type="simple">BPBM</named-content>).</comment></tp:nomenclature-citation></tp:nomenclature-citation-list></tp:nomenclature><tp:treatment-sec sec-type="Description"><title>Description.</title><p>Based on the holotype specimen (<named-content xmlns:xlink="http://www.w3.org/1999/xlink" content-type="dwc:institutional_code" xlink:type="simple">BPBM</named-content>) and two specimens from 2008 surveys (FNIC, <named-content xmlns:xlink="http://www.w3.org/1999/xlink" content-type="dwc:institutional_code" xlink:type="simple">USP</named-content>). <italic>Size</italic> 8.5–12.0 mm long, 2.0–2.5 mm wide at humeri; integument color maroonish-brown (Fig. <xref ref-type="fig" rid="F8">8a</xref>). <italic>Head</italic> with shallow interantennal tubercle region, tubercles only slightly raised; punctate with very sparse ochraceous pubescence on tubercles and throughout frons; vertex and occiput bare. Ochraceous pubescence sparsely around eye margins. Frons and frontoclypeal margin coarsely punctate with sparse, short and long, ochraceous hairs (Fig. <xref ref-type="fig" rid="F8">8b</xref>). <italic>Antennae</italic> long, extending beyond elytra by almost two antennomeres. Antennae with vestiture of short, dense, ochraceous setae (longer at apices of antennomeres). Antennomeres unspined and not expanded at apices; last antennomere almost subequal in length of penultimate. Antennomere 3 and 4 each shorter than scape; 5–9 longest except for 10–11 and subequal in length. Scape long, clavate, extending to apical fifth of pronotum.</p><fig id="F8" position="float" orientation="portrait"><label>Figure 8.</label><caption><p><italic><tp:taxon-name><tp:taxon-name-part taxon-name-part-type="genus">Ceresium</tp:taxon-name-part> <tp:taxon-name-part taxon-name-part-type="species">nigroapicale</tp:taxon-name-part></tp:taxon-name></italic> Dillon &amp; Dillon: <bold>a</bold> dorsal habitus (holotype, <named-content xmlns:xlink="http://www.w3.org/1999/xlink" content-type="dwc:institutional_code" xlink:type="simple">BPBM</named-content>) <bold>b</bold> head detail <bold>c</bold> pronotal detail <bold>d</bold> ventral detail.</p></caption><graphic xmlns:xlink="http://www.w3.org/1999/xlink" xlink:href="zookeys-532-015-g008.jpg" position="float" orientation="portrait" xlink:type="simple" id="oo_63501.jpg"/></fig><p><italic>Pronotum</italic> cylindrical, widest at basal third and slightly longer than wide. Pronotum with four dense patches of yellow pubescence on either side. Apical one largest in size and remaining three almost subequal in size, all arranged longitudinally on either side of pronotum. Pronotum glabrous at center with a few scattered yellow setae with large irregular punctures (Fig. <xref ref-type="fig" rid="F8">8c</xref>). <italic>Elytron</italic> with sparse, evenly spaced ochraceous pubescence. Punctation shallow, sparse, gradually becoming shallower and indistinct towards apex. Elytral apex rounded to suture. Scutellum narrowly rounded, covered with dense, ochraceous pubescence. <italic>Legs</italic> small to moderate in length, femora distinctly but gradually clavate, hind femora extending to base of fourth ventrite.</p><p><italic>Venter</italic> of abdomen and thorax with sparse ochraceous pubescence throughout. Prosternal process narrow, approximately 1/4 width of procoxa, notched and expanded at apex. Procoxal cavities open posteriorly (Fig. <xref ref-type="fig" rid="F8">8d</xref>). Mesocoxae closed laterally to mesepimeron. Mesosternum slightly declivous, without anterior tubercle, and sulcate anteriorly. Apex of terminal ventrite truncate to unevenly rounded, without notch. In males, fifth sternite narrow elongate, with a deep V-shape emargination medially extending basally more than one-half its length.</p></tp:treatment-sec><tp:treatment-sec sec-type="Remarks"><title>Remarks.</title><p>This is one of two species characterized by dense pubescent maculae on the pronotum, the other being <italic><tp:taxon-name><tp:taxon-name-part taxon-name-part-type="genus">Ceresium</tp:taxon-name-part> <tp:taxon-name-part taxon-name-part-type="species">guttaticolle</tp:taxon-name-part></tp:taxon-name></italic>. That species has two patches on either side, subequal in length, while <italic><tp:taxon-name><tp:taxon-name-part taxon-name-part-type="genus">Ceresium</tp:taxon-name-part> <tp:taxon-name-part taxon-name-part-type="species">nigroapicale</tp:taxon-name-part></tp:taxon-name></italic> has three or four areas of yellowish pubescence on either side, with the apical noticeably larger. <italic><tp:taxon-name><tp:taxon-name-part taxon-name-part-type="genus">Ceresium</tp:taxon-name-part> <tp:taxon-name-part taxon-name-part-type="species">nigroapicale</tp:taxon-name-part></tp:taxon-name></italic> is further distinguished by the elytra having diffusely darker coloration apically and laterally and very coarse punctation on the basal half. This is another rare species that is endemic to Fiji and known only from Viti Levu. Specimens have been collected in July and September by beating vegetation (<xref ref-type="bibr" rid="B2">Dillon and Dillon 1952</xref>).</p><!--PageBreak--><!--PageBreak--></tp:treatment-sec><ref-list><ref id="B2"><mixed-citation xmlns:xlink="http://www.w3.org/1999/xlink" xlink:type="simple"><person-group><name name-style="western"><surname>Dillon</surname><given-names>LS</given-names></name><name name-style="western"><surname>Dillon</surname><given-names>ES</given-names></name></person-group> (<year>1952</year>) <article-title><tp:taxon-name><tp:taxon-name-part taxon-name-part-type="family">Cerambycidae</tp:taxon-name-part></tp:taxon-name> of the Fiji islands. Bernice P.</article-title> <source>Bishop Museum Bulletin</source> <volume>206</volume>: <fpage>1</fpage>–<lpage>114</lpage>. </mixed-citation></ref></ref-list></tp:taxon-treatment>
