# Supplementary material for: Review of the genus Ceresium Newman, 1842 (Coleoptera, Cerambycidae) in Fiji
Source: Zookeys. 2015 Nov 5;(532):15–53. doi: 10.3897/zookeys.532.6070 (PMC4668892; doi:10.3897/zookeys.532.6070)
Supplement: XML Treatment for Ceresium olidum [file zookeys.532.6070-treatment8.xml]

<!DOCTYPE tp:taxon-treatment
  PUBLIC "-//TaxonX//DTD Taxonomic Treatment Publishing DTD v0 20100105//EN" "tax-treatment-NSO.dtd">
<tp:taxon-treatment xmlns:tp="http://www.plazi.org/taxpub"><tp:treatment-meta><kwd-group><label>Taxon classification</label><kwd><named-content content-type="kingdom">Animalia</named-content></kwd><kwd><named-content content-type="order">Coleoptera</named-content></kwd><kwd><named-content content-type="family">Cerambycidae</named-content></kwd></kwd-group><mixed-citation publication-type="journal"><person-group><name><surname>Waqa-Sakiti</surname><given-names>Hilda</given-names></name><name><surname>Winder</surname><given-names>Linton</given-names></name><name><surname>Lingafelter</surname><given-names>Steven W.</given-names></name></person-group><article-title>Review of the genus <italic><tp:taxon-name><tp:taxon-name-part taxon-name-part-type="genus">Ceresium</tp:taxon-name-part></tp:taxon-name></italic> Newman, 1842 (<tp:taxon-name><tp:taxon-name-part taxon-name-part-type="order">Coleoptera</tp:taxon-name-part></tp:taxon-name>, <tp:taxon-name><tp:taxon-name-part taxon-name-part-type="family">Cerambycidae</tp:taxon-name-part></tp:taxon-name>) in Fiji</article-title><source>Zookeys</source><day>5</day><month>11</month><year>2015</year><volume>2015</volume><issue>532</issue><fpage>15</fpage><lpage>53</lpage><pub-id pub-id-type="doi">10.3897/zookeys.532.6070</pub-id></mixed-citation></tp:treatment-meta><tp:nomenclature><tp:taxon-name>
                        <tp:taxon-name-part taxon-name-part-type="genus">Ceresium</tp:taxon-name-part>
                        <tp:taxon-name-part taxon-name-part-type="species">olidum</tp:taxon-name-part>
                    </tp:taxon-name><tp:taxon-authority>(Fairmaire, 1850)</tp:taxon-authority><xref ref-type="fig" rid="F9">Fig. 9</xref><tp:nomenclature-citation-list><tp:nomenclature-citation><tp:taxon-name><tp:taxon-name-part taxon-name-part-type="genus">Hesperophanes</tp:taxon-name-part> <tp:taxon-name-part taxon-name-part-type="species">olidus</tp:taxon-name-part></tp:taxon-name><comment>: <xref ref-type="bibr" rid="B5">Fairmaire 1850</xref>: 63, Tahiti, holotype (<named-content xmlns:xlink="http://www.w3.org/1999/xlink" content-type="dwc:institutional_code" xlink:type="simple">MNHN</named-content>).</comment></tp:nomenclature-citation></tp:nomenclature-citation-list></tp:nomenclature><tp:treatment-sec sec-type="Description"><title>Description.</title><p>Based on a photograph of the holotype specimen (<named-content xmlns:xlink="http://www.w3.org/1999/xlink" content-type="dwc:institutional_code" xlink:type="simple">MNHN</named-content>) and two specimens from 2008 surveys (FNIC, <named-content xmlns:xlink="http://www.w3.org/1999/xlink" content-type="dwc:institutional_code" xlink:type="simple">USP</named-content>). <italic>Size</italic> 6.5–7.0 mm long, 1.0–1.5 mm wide at humeri; integument color orangish-brown (Fig. <xref ref-type="fig" rid="F9">9a</xref>). <italic>Head</italic> with shallow interantennal tubercle region, tubercles only slightly raised; punctate with very sparse ochraceous pubescence on tubercles and throughout frons; vertex and occiput with sparser ochraceous pubescence. Frons and frontoclypeal margin punctate with sparse, long, ochraceous hairs (Fig. <xref ref-type="fig" rid="F9">9b</xref>). <italic>Antennae</italic> long, extending beyond elytra by two antennomeres. Antennae with vestiture of short, dense, ochraceous setae. Antennomeres unspined and slightly expanded at apices; last antennomere almost subequal the length of penultimate. Antennomere 3 and 4 each shorter than scape; 5 longest. Scape long, clavate, extending to apical fifth of pronotum.</p><fig id="F9" position="float" orientation="portrait"><label>Figure 9.</label><caption><p><italic><tp:taxon-name><tp:taxon-name-part taxon-name-part-type="genus">Ceresium</tp:taxon-name-part> <tp:taxon-name-part taxon-name-part-type="species">olidum</tp:taxon-name-part></tp:taxon-name></italic> (Fairmaire): <bold>a</bold> dorsal habitus (holotype, <named-content xmlns:xlink="http://www.w3.org/1999/xlink" content-type="dwc:institutional_code" xlink:type="simple">MNHN</named-content>) <bold>b</bold> head detail <bold>c</bold> pronotal detail <bold>d</bold> ventral detail.</p></caption><graphic xmlns:xlink="http://www.w3.org/1999/xlink" xlink:href="zookeys-532-015-g009.jpg" position="float" orientation="portrait" xlink:type="simple" id="oo_63502.jpg"/></fig><p><italic>Pronotum</italic> rounded, widest across middle, and as long as wide. Pronotum with fine, sparse and evenly spaced punctures throughout (Fig. <xref ref-type="fig" rid="F9">9c</xref>). <italic>Elytron</italic> with fine, evenly spaced ochraceous pubescence throughout. Punctation shallow becoming shallower and indistinct towards apex. Elytral apex broadly rounded to suture. Scutellum triangular in shape, covered with sparse, translucent, inconspicuous pubescence. <italic>Legs</italic> small in length, femora distinctly but gradually clavate, hind femora extending to elytral apex.</p><p><italic>Venter</italic> of abdomen and thorax with sparse, ochraceous pubescence throughout. Prosternal process absent. Procoxal cavities open posteriorly. Mesocoxae closed laterally to mesepimeron (Fig. <xref ref-type="fig" rid="F9">9d</xref>). Mesosternum rather gradually declivous, without anterior tubercle, and sulcate anteriorly. Apex of terminal ventrite truncate to unevenly rounded, without notch.</p></tp:treatment-sec><tp:treatment-sec sec-type="Remarks"><title>Remarks.</title><p>This species is distinguished by having the pronotum with uniform, dense punctation, the third antennal segment extending to about the midpoint of pronotum, and the head, pronotum and scutellum with fine, sparse, ochraceous pubescence. It shares with <italic><tp:taxon-name><tp:taxon-name-part taxon-name-part-type="genus">Ceresium</tp:taxon-name-part> <tp:taxon-name-part taxon-name-part-type="species">scutellaris</tp:taxon-name-part></tp:taxon-name></italic> an incomplete prosternal process between the procoxae. Originally described as <italic><tp:taxon-name><tp:taxon-name-part taxon-name-part-type="genus">Hesperophanes</tp:taxon-name-part></tp:taxon-name></italic>, it is known from Viti Levu and the Lau Islands, Fiji and also recorded from Tahiti and Raiatea of the Society Islands of French Polynesia in the original description (<xref ref-type="bibr" rid="B2">Dillon and Dillon 1952</xref>; <xref ref-type="bibr" rid="B5">Fairmaire 1850</xref>).</p></tp:treatment-sec><ref-list><ref id="B5"><mixed-citation xmlns:xlink="http://www.w3.org/1999/xlink" xlink:type="simple"><person-group><name name-style="western"><surname>Fairmaire</surname><given-names>LMH</given-names></name></person-group> (<year>1850</year>) <article-title>Essai sur les Coleopteres de la Polynesie.</article-title> <source>Revue et Magasin de Zoologie</source> <volume>2</volume>(<issue>2</issue>): <fpage>50</fpage>–<lpage>64</lpage>, <fpage>115</fpage>–<lpage>122</lpage>. </mixed-citation></ref><ref id="B2"><mixed-citation xmlns:xlink="http://www.w3.org/1999/xlink" xlink:type="simple"><person-group><name name-style="western"><surname>Dillon</surname><given-names>LS</given-names></name><name name-style="western"><surname>Dillon</surname><given-names>ES</given-names></name></person-group> (<year>1952</year>) <article-title><tp:taxon-name><tp:taxon-name-part taxon-name-part-type="family">Cerambycidae</tp:taxon-name-part></tp:taxon-name> of the Fiji islands. Bernice P.</article-title> <source>Bishop Museum Bulletin</source> <volume>206</volume>: <fpage>1</fpage>–<lpage>114</lpage>. </mixed-citation></ref></ref-list></tp:taxon-treatment>
