# Supplementary material for: Review of the genus Ceresium Newman, 1842 (Coleoptera, Cerambycidae) in Fiji
Source: Zookeys. 2015 Nov 5;(532):15–53. doi: 10.3897/zookeys.532.6070 (PMC4668892; doi:10.3897/zookeys.532.6070)
Supplement: XML Treatment for Ceresium promissum [file zookeys.532.6070-treatment9.xml]

<!DOCTYPE tp:taxon-treatment
  PUBLIC "-//TaxonX//DTD Taxonomic Treatment Publishing DTD v0 20100105//EN" "tax-treatment-NSO.dtd">
<tp:taxon-treatment xmlns:tp="http://www.plazi.org/taxpub"><tp:treatment-meta><kwd-group><label>Taxon classification</label><kwd><named-content content-type="kingdom">Animalia</named-content></kwd><kwd><named-content content-type="order">Coleoptera</named-content></kwd><kwd><named-content content-type="family">Cerambycidae</named-content></kwd></kwd-group><mixed-citation publication-type="journal"><person-group><name><surname>Waqa-Sakiti</surname><given-names>Hilda</given-names></name><name><surname>Winder</surname><given-names>Linton</given-names></name><name><surname>Lingafelter</surname><given-names>Steven W.</given-names></name></person-group><article-title>Review of the genus <italic><tp:taxon-name><tp:taxon-name-part taxon-name-part-type="genus">Ceresium</tp:taxon-name-part></tp:taxon-name></italic> Newman, 1842 (<tp:taxon-name><tp:taxon-name-part taxon-name-part-type="order">Coleoptera</tp:taxon-name-part></tp:taxon-name>, <tp:taxon-name><tp:taxon-name-part taxon-name-part-type="family">Cerambycidae</tp:taxon-name-part></tp:taxon-name>) in Fiji</article-title><source>Zookeys</source><day>5</day><month>11</month><year>2015</year><volume>2015</volume><issue>532</issue><fpage>15</fpage><lpage>53</lpage><pub-id pub-id-type="doi">10.3897/zookeys.532.6070</pub-id></mixed-citation></tp:treatment-meta><tp:nomenclature><tp:taxon-name>
                        <tp:taxon-name-part taxon-name-part-type="genus">Ceresium</tp:taxon-name-part>
                        <tp:taxon-name-part taxon-name-part-type="species">promissum</tp:taxon-name-part>
                    </tp:taxon-name><tp:taxon-authority>Dillon &amp; Dillon, 1952</tp:taxon-authority><xref ref-type="fig" rid="F10">Fig. 10</xref><!--PageBreak--><!--PageBreak--><tp:nomenclature-citation-list><tp:nomenclature-citation><tp:taxon-name><tp:taxon-name-part taxon-name-part-type="genus">Ceresium</tp:taxon-name-part> <tp:taxon-name-part taxon-name-part-type="species">promissum</tp:taxon-name-part></tp:taxon-name><comment>: <xref ref-type="bibr" rid="B2">Dillon and Dillon 1952</xref>: 25, Fiji: Viti Levu, Colo-i-Suva, holotype (<named-content xmlns:xlink="http://www.w3.org/1999/xlink" content-type="dwc:institutional_code" xlink:type="simple">BPBM</named-content>).</comment></tp:nomenclature-citation></tp:nomenclature-citation-list></tp:nomenclature><tp:treatment-sec sec-type="Description"><title>Description.</title><p>Based on the holotype specimen (<named-content xmlns:xlink="http://www.w3.org/1999/xlink" content-type="dwc:institutional_code" xlink:type="simple">BPBM</named-content>) and original description. <italic>Size</italic> 8.9 mm long, 1.9 mm wide at humeri; integument color dark brown (pale brown towards elytral apex) (Fig. <xref ref-type="fig" rid="F10">10a</xref>). <italic>Head</italic> with shallow interantennal tubercle region, tubercles only slightly raised; punctate with very sparse ochraceous pubescence on tubercles and throughout frons; vertex and occiput with sparser ochraceous pubescence. Frons <!--PageBreak-->and frontoclypeal margin punctate with sparse, short and long, ochraceous hairs (Fig. <xref ref-type="fig" rid="F10">10b</xref>). <italic>Antennae</italic> long, extending beyond elytra by two antennomeres. Antennae with vestiture of short, dense, ochraceous setae. Antennomeres unspined and expanded <!--PageBreak-->at apices; last antennomere about 1.1 times length of penultimate. Scape shortest in length almost subequal to antennomere 10; 5 longest. Scape short, broad and clavate, extending slightly beyond pronotal front.</p><fig id="F10" position="float" orientation="portrait"><label>Figure 10.</label><caption><p><italic><tp:taxon-name><tp:taxon-name-part taxon-name-part-type="genus">Ceresium</tp:taxon-name-part> <tp:taxon-name-part taxon-name-part-type="species">promissum</tp:taxon-name-part></tp:taxon-name></italic> Dillon &amp; Dillon: <bold>a</bold> dorsal habitus <bold>b</bold> head detail <bold>c</bold> pronotal detail <bold>d</bold> ventral detail.</p></caption><graphic xmlns:xlink="http://www.w3.org/1999/xlink" xlink:href="zookeys-532-015-g010.jpg" position="float" orientation="portrait" xlink:type="simple" id="oo_63503.jpg"/></fig><p><italic>Pronotum</italic> broadly arcuate, widest across middle and slightly longer than wide; glabrous median line, vertically on basal center of pronotum. Pronotum with sparse punctures and sparsely scattered pubescence elsewhere (Fig. <xref ref-type="fig" rid="F10">10c</xref>). <italic>Elytron</italic> with sparse and regularly spaced ochraceous pubescence. Punctation dense, shallow and gradually becoming shallower and smaller in size towards apex. Elytral apex rounded to suture. Scutellum triangular, narrowly rounded, covered with sparse, short ochraceous pubescence. <italic>Legs</italic> moderate in length, femora distinctly but gradually clavate, hind femora 2.98 mm in length extending to apical margin of 5<sup>th</sup> ventrite.</p><p><italic>Venter</italic> of abdomen and thorax with sparse, translucent pubescence throughout, not obscuring integument. Length of abdomen 4.04 mm. Prosternal process very narrow, only extending about halfway between procoxae which are nearly contiguous as a result. Procoxal cavities widely open posteriorly (Fig. <xref ref-type="fig" rid="F10">10d</xref>). Mesocoxae closed laterally to mesepimeron. Mesosternum not produced vertically, without anterior tubercle or sulcus; with very slight lateral projections into mesocoxae. Apex of terminal ventrite subtruncate without notch.</p></tp:treatment-sec><tp:treatment-sec sec-type="Remarks"><title>Remarks.</title><p>By the key characters, <italic><tp:taxon-name><tp:taxon-name-part taxon-name-part-type="genus">Ceresium</tp:taxon-name-part> <tp:taxon-name-part taxon-name-part-type="species">promissum</tp:taxon-name-part></tp:taxon-name></italic> is most similar to <italic><tp:taxon-name><tp:taxon-name-part taxon-name-part-type="genus">Ceresium</tp:taxon-name-part> <tp:taxon-name-part taxon-name-part-type="species">decorum</tp:taxon-name-part></tp:taxon-name></italic>. In <italic><tp:taxon-name><tp:taxon-name-part taxon-name-part-type="genus">Ceresium</tp:taxon-name-part> <tp:taxon-name-part taxon-name-part-type="species">promissum</tp:taxon-name-part></tp:taxon-name></italic>, the mesosternal process has its basal notch parallel-sided and the pronotum has a narrow, glabrous, impunctate line at the middle restricted to the posterior half. In <italic><tp:taxon-name><tp:taxon-name-part taxon-name-part-type="genus">Ceresium</tp:taxon-name-part> <tp:taxon-name-part taxon-name-part-type="species">decorum</tp:taxon-name-part></tp:taxon-name></italic>, the mesosternal process has the basal notch at an angle and the pronotum has the narrow, glabrous, impunctate line at middle centrally located. This species is endemic to Fiji and known only from Viti Levu where the holotype was collected in June (<xref ref-type="bibr" rid="B2">Dillon and Dillon 1952</xref>).</p></tp:treatment-sec><ref-list><ref id="B2"><mixed-citation xmlns:xlink="http://www.w3.org/1999/xlink" xlink:type="simple"><person-group><name name-style="western"><surname>Dillon</surname><given-names>LS</given-names></name><name name-style="western"><surname>Dillon</surname><given-names>ES</given-names></name></person-group> (<year>1952</year>) <article-title><tp:taxon-name><tp:taxon-name-part taxon-name-part-type="family">Cerambycidae</tp:taxon-name-part></tp:taxon-name> of the Fiji islands. Bernice P.</article-title> <source>Bishop Museum Bulletin</source> <volume>206</volume>: <fpage>1</fpage>–<lpage>114</lpage>. </mixed-citation></ref></ref-list></tp:taxon-treatment>
