# Supplementary material for: Review of the genus Ceresium Newman, 1842 (Coleoptera, Cerambycidae) in Fiji
Source: Zookeys. 2015 Nov 5;(532):15–53. doi: 10.3897/zookeys.532.6070 (PMC4668892; doi:10.3897/zookeys.532.6070)
Supplement: XML Treatment for Ceresium pubescens [file zookeys.532.6070-treatment10.xml]

<!DOCTYPE tp:taxon-treatment
  PUBLIC "-//TaxonX//DTD Taxonomic Treatment Publishing DTD v0 20100105//EN" "tax-treatment-NSO.dtd">
<tp:taxon-treatment xmlns:tp="http://www.plazi.org/taxpub"><tp:treatment-meta><kwd-group><label>Taxon classification</label><kwd><named-content content-type="kingdom">Animalia</named-content></kwd><kwd><named-content content-type="order">Coleoptera</named-content></kwd><kwd><named-content content-type="family">Cerambycidae</named-content></kwd></kwd-group><mixed-citation publication-type="journal"><person-group><name><surname>Waqa-Sakiti</surname><given-names>Hilda</given-names></name><name><surname>Winder</surname><given-names>Linton</given-names></name><name><surname>Lingafelter</surname><given-names>Steven W.</given-names></name></person-group><article-title>Review of the genus <italic><tp:taxon-name><tp:taxon-name-part taxon-name-part-type="genus">Ceresium</tp:taxon-name-part></tp:taxon-name></italic> Newman, 1842 (<tp:taxon-name><tp:taxon-name-part taxon-name-part-type="order">Coleoptera</tp:taxon-name-part></tp:taxon-name>, <tp:taxon-name><tp:taxon-name-part taxon-name-part-type="family">Cerambycidae</tp:taxon-name-part></tp:taxon-name>) in Fiji</article-title><source>Zookeys</source><day>5</day><month>11</month><year>2015</year><volume>2015</volume><issue>532</issue><fpage>15</fpage><lpage>53</lpage><pub-id pub-id-type="doi">10.3897/zookeys.532.6070</pub-id></mixed-citation></tp:treatment-meta><tp:nomenclature><tp:taxon-name>
                        <tp:taxon-name-part taxon-name-part-type="genus">Ceresium</tp:taxon-name-part>
                        <tp:taxon-name-part taxon-name-part-type="species">pubescens</tp:taxon-name-part>
                    </tp:taxon-name><tp:taxon-authority>Dillon &amp; Dillon, 1952</tp:taxon-authority><xref ref-type="fig" rid="F11">Fig. 11</xref><tp:nomenclature-citation-list><tp:nomenclature-citation><tp:taxon-name><tp:taxon-name-part taxon-name-part-type="genus">Ceresium</tp:taxon-name-part> <tp:taxon-name-part taxon-name-part-type="species">pubescens</tp:taxon-name-part></tp:taxon-name><comment>: <xref ref-type="bibr" rid="B2">Dillon and Dillon 1952</xref>: 19, Fiji: Viti Levu, Tailevu, holotype (<named-content xmlns:xlink="http://www.w3.org/1999/xlink" content-type="dwc:institutional_code" xlink:type="simple">BPBM</named-content>).</comment></tp:nomenclature-citation></tp:nomenclature-citation-list></tp:nomenclature><tp:treatment-sec sec-type="Description"><title>Description.</title><p>Based on the holotype and a paratype (<named-content xmlns:xlink="http://www.w3.org/1999/xlink" content-type="dwc:institutional_code" xlink:type="simple">BPBM</named-content>) and six specimens from 2005 surveys (FNIC, <named-content xmlns:xlink="http://www.w3.org/1999/xlink" content-type="dwc:institutional_code" xlink:type="simple">USP</named-content>). <italic>Size</italic> 12.0–17.5 mm long, 3.5–4.7 mm wide at humeri; integument color light brown (occasionally piceous) (Fig. <xref ref-type="fig" rid="F11">11a</xref>). <italic>Head</italic> with shallow interantennal tubercle region, tubercles only slightly raised; punctate with very sparse ochraceous pubescence on tubercles and throughout frons; vertex and occiput with sparser ochraceous pubescence. Ochraceous pubescence slightly denser around eye margins. Frons and frontoclypeal margin densely, coarsely punctate with sparse, short and long, ochraceous hairs (Fig. <xref ref-type="fig" rid="F11">11b</xref>). <italic>Antennae</italic> long, extending beyond elytra by 1–2 antennomeres. Antennae with vestiture of short, dense, ochraceous setae (longer at apices of antennomeres). Antennomeres unspined and moderately expanded at apices; <!--PageBreak-->last antennomere slightly shorter in length to penultimate. Antennomere 3 and 4 each shorter than scape; 5–9 longest and subequal in length. Scape long, clavate, extending to apical fifth of pronotum.</p><fig id="F11" position="float" orientation="portrait"><label>Figure 11.</label><caption><p><italic><tp:taxon-name><tp:taxon-name-part taxon-name-part-type="genus">Ceresium</tp:taxon-name-part> <tp:taxon-name-part taxon-name-part-type="species">pubescens</tp:taxon-name-part></tp:taxon-name></italic> Dillon &amp; Dillon: <bold>a</bold> dorsal habitus (holotype, <named-content xmlns:xlink="http://www.w3.org/1999/xlink" content-type="dwc:institutional_code" xlink:type="simple">BPBM</named-content>) <bold>b</bold> head detail <bold>c</bold> pronotal detail <bold>d</bold> ventral detail.</p></caption><graphic xmlns:xlink="http://www.w3.org/1999/xlink" xlink:href="zookeys-532-015-g011.jpg" position="float" orientation="portrait" xlink:type="simple" id="oo_63504.jpg"/></fig><!--PageBreak--><p><italic>Pronotum</italic> uniformly arcuate, widest at middle, and slightly wider than long; not tuberculate. Calli absent. Pronotum with sparse yellow pubescence, denser at basal sides; center of disk mostly glabrous. Pronotum with sparse, ill-defined punctures (Fig. <xref ref-type="fig" rid="F11">11c</xref>). <italic>Elytron</italic> with moderately dense yellow pubescence throughout. Punctation shallow, sparse, gradually becoming shallower and indistinct towards apex. Elytral apex subarcuately rounded to suture. Scutellum broadly rounded, covered with dense, yellow pubescence. <italic>Legs</italic> moderate in length, femora pedunculate clavate, hind femora extending to base of third ventrite.</p><p><italic>Venter</italic> of abdomen and thorax with moderately dense, golden pubescence at sides, but very sparse golden pubescence along middle; except for prosternum which is densely pubescent throughout and on sides. Prosternal process moderately narrow, vertical and acutely declivous, about 1/3 width of procoxa, weakly notched and expanded at apex. Procoxal cavities open posteriorly (Fig. <xref ref-type="fig" rid="F11">11d</xref>). Mesocoxae closed laterally to mesepimeron. Mesosternum rather acutely declivous, with small anterior tubercle, and sulcate anteriorly. Mesosternum with large punctures. Mesosternal process expanded at apex, distinctly tuberculate and inserted into mesocoxae. Apex of terminal ventrite truncate to unevenly rounded, without notch.</p></tp:treatment-sec><tp:treatment-sec sec-type="Remarks"><title>Remarks.</title><p>One of the characters that define this species is the moderately dense, yellowish pubescence that extends from the sides of the pronotum across the base. In the key, it falls nearest <italic><tp:taxon-name><tp:taxon-name-part taxon-name-part-type="genus">Ceresium</tp:taxon-name-part> <tp:taxon-name-part taxon-name-part-type="species">grandipenne</tp:taxon-name-part></tp:taxon-name></italic>, but it easily distinguished by the much smaller size (always less than 20 mm while <italic><tp:taxon-name><tp:taxon-name-part taxon-name-part-type="genus">Ceresium</tp:taxon-name-part> <tp:taxon-name-part taxon-name-part-type="species">grandipenne</tp:taxon-name-part></tp:taxon-name></italic> is always larger than 21 mm). This species is widespread in Fiji and known from Viti Levu, Ovalau, Moala, and the Lau Islands (<xref ref-type="bibr" rid="B2">Dillon and Dillon 1952</xref>).</p></tp:treatment-sec><ref-list><ref id="B2"><mixed-citation xmlns:xlink="http://www.w3.org/1999/xlink" xlink:type="simple"><person-group><name name-style="western"><surname>Dillon</surname><given-names>LS</given-names></name><name name-style="western"><surname>Dillon</surname><given-names>ES</given-names></name></person-group> (<year>1952</year>) <article-title><tp:taxon-name><tp:taxon-name-part taxon-name-part-type="family">Cerambycidae</tp:taxon-name-part></tp:taxon-name> of the Fiji islands. Bernice P.</article-title> <source>Bishop Museum Bulletin</source> <volume>206</volume>: <fpage>1</fpage>–<lpage>114</lpage>. </mixed-citation></ref></ref-list></tp:taxon-treatment>
