# Supplementary material for: Review of the genus Ceresium Newman, 1842 (Coleoptera, Cerambycidae) in Fiji
Source: Zookeys. 2015 Nov 5;(532):15–53. doi: 10.3897/zookeys.532.6070 (PMC4668892; doi:10.3897/zookeys.532.6070)
Supplement: XML Treatment for Ceresium repandum [file zookeys.532.6070-treatment11.xml]

<!DOCTYPE tp:taxon-treatment
  PUBLIC "-//TaxonX//DTD Taxonomic Treatment Publishing DTD v0 20100105//EN" "tax-treatment-NSO.dtd">
<tp:taxon-treatment xmlns:tp="http://www.plazi.org/taxpub"><tp:treatment-meta><kwd-group><label>Taxon classification</label><kwd><named-content content-type="kingdom">Animalia</named-content></kwd><kwd><named-content content-type="order">Coleoptera</named-content></kwd><kwd><named-content content-type="family">Cerambycidae</named-content></kwd></kwd-group><mixed-citation publication-type="journal"><person-group><name><surname>Waqa-Sakiti</surname><given-names>Hilda</given-names></name><name><surname>Winder</surname><given-names>Linton</given-names></name><name><surname>Lingafelter</surname><given-names>Steven W.</given-names></name></person-group><article-title>Review of the genus <italic><tp:taxon-name><tp:taxon-name-part taxon-name-part-type="genus">Ceresium</tp:taxon-name-part></tp:taxon-name></italic> Newman, 1842 (<tp:taxon-name><tp:taxon-name-part taxon-name-part-type="order">Coleoptera</tp:taxon-name-part></tp:taxon-name>, <tp:taxon-name><tp:taxon-name-part taxon-name-part-type="family">Cerambycidae</tp:taxon-name-part></tp:taxon-name>) in Fiji</article-title><source>Zookeys</source><day>5</day><month>11</month><year>2015</year><volume>2015</volume><issue>532</issue><fpage>15</fpage><lpage>53</lpage><pub-id pub-id-type="doi">10.3897/zookeys.532.6070</pub-id></mixed-citation></tp:treatment-meta><tp:nomenclature><tp:taxon-name>
                        <tp:taxon-name-part taxon-name-part-type="genus">Ceresium</tp:taxon-name-part>
                        <tp:taxon-name-part taxon-name-part-type="species">repandum</tp:taxon-name-part>
                    </tp:taxon-name><tp:taxon-authority>Dillon &amp; Dillon, 1952</tp:taxon-authority><xref ref-type="fig" rid="F12">Fig. 12</xref><!--PageBreak--><tp:nomenclature-citation-list><tp:nomenclature-citation><tp:taxon-name><tp:taxon-name-part taxon-name-part-type="genus">Ceresium</tp:taxon-name-part> <tp:taxon-name-part taxon-name-part-type="species">repandum</tp:taxon-name-part></tp:taxon-name><comment> Dillon &amp; Dillon, 1952: 16, Fiji: Viti Levu, Nandarivatu, holotype (<named-content xmlns:xlink="http://www.w3.org/1999/xlink" content-type="dwc:institutional_code" xlink:type="simple">BPBM</named-content>).</comment></tp:nomenclature-citation></tp:nomenclature-citation-list></tp:nomenclature><tp:treatment-sec sec-type="Redescription"><title>Redescription.</title><p>Based on the holotype specimen (<named-content xmlns:xlink="http://www.w3.org/1999/xlink" content-type="dwc:institutional_code" xlink:type="simple">BPBM</named-content>) and original description. <italic>Size</italic> 14.3–18.0 mm long, 3.5–5.2 mm wide at humeri; integument color brown to reddish brown (Fig. <xref ref-type="fig" rid="F12">12a</xref>). <italic>Head</italic> with deep interantennal tubercle region, tubercles raised; punctate with dense ochraceous pubescence on tubercles and throughout frons; vertex and occiput with sparser ochraceous pubescence. Ochraceous pubescence denser around eye margins. Frons and frontoclypeal margin punctate with sparse, short and long, ochraceous hairs (Fig. <xref ref-type="fig" rid="F12">12b</xref>). <italic>Antennae</italic> long, extending beyond elytral apices by 5 antennomeres. Antennae with vestiture of short, dense, ochraceous setae. Antennomeres unspined and not expanded at apices; last antennomere about 1.3 times length of penultimate. Antennomere 5–6 longest except for 11 (4.12 mm) and subequal in length. Scape short (1.55 mm), clavate, just extending to pronotal apex.</p><fig id="F12" position="float" orientation="portrait"><label>Figure 12.</label><caption><p><italic><tp:taxon-name><tp:taxon-name-part taxon-name-part-type="genus">Ceresium</tp:taxon-name-part> <tp:taxon-name-part taxon-name-part-type="species">repandum</tp:taxon-name-part></tp:taxon-name></italic> Dillon &amp; Dillon: <bold>a</bold> dorsal habitus (holotype, <named-content xmlns:xlink="http://www.w3.org/1999/xlink" content-type="dwc:institutional_code" xlink:type="simple">BPBM</named-content>) <bold>b</bold> head detail <bold>c</bold> pronotal detail <bold>d</bold> ventral detail.</p></caption><graphic xmlns:xlink="http://www.w3.org/1999/xlink" xlink:href="zookeys-532-015-g012.jpg" position="float" orientation="portrait" xlink:type="simple" id="oo_63505.jpg"/></fig><p><italic>Pronotum</italic> strongly arcuate, widest across slightly above middle, and slightly wider than long; small tubercles at sides located at the lateral lower half. Pronotum with sparse punctures and dense pubescence laterally (Fig. <xref ref-type="fig" rid="F12">12c</xref>). <italic>Elytron</italic> with parallel sides and gradually attenuate, with dense and regularly spaced ochraceous pubescence. Punctation sparse, shallow and gradually becoming shallower and smaller in size towards apex. Elytral apex rounded to suture. Scutellum narrowly rounded, covered with dense, ochraceous pubescence. <italic>Legs</italic> moderate in length, femora distinctly but gradually clavate, hind femora (5.02 mm) base extending to apical margin of fifth ventrite.</p><!--PageBreak--><p><italic>Venter</italic> of abdomen and thorax with sparse, ochraceous pubescence throughout, not obscuring integument. Length of abdomen 4.95 mm. Prosternal process narrow, gradually declivous, weakly expanded at apex, approximately 1/4 width of procoxa. Procoxal cavities open posteriorly (Fig. <xref ref-type="fig" rid="F12">12d</xref>). Mesocoxae closed laterally to mesepimeron. Mesosternum not produced vertically, without anterior tubercle or sulcus; with pronounced lateral projections into mesocoxae. Apex of terminal ventrite subtruncate without notch.</p></tp:treatment-sec><tp:treatment-sec sec-type="Remarks"><title>Remarks.</title><p>This species is very distinctive among the Fijian <italic><tp:taxon-name><tp:taxon-name-part taxon-name-part-type="genus">Ceresium</tp:taxon-name-part></tp:taxon-name></italic> by having very long antennae (extending beyond the elytral apices by more than 5 segments), by the laterally multi-tuberculate pronotum, and by the post-medial black macula on each elytron. It is most similar to <italic><tp:taxon-name><tp:taxon-name-part taxon-name-part-type="genus">Ceresium</tp:taxon-name-part> <tp:taxon-name-part taxon-name-part-type="species">tuberculatum</tp:taxon-name-part></tp:taxon-name></italic> in the key characters but can be distinguished from that species by having the pronotum strongly arcuate with dense, white pubescence at the sides (the pronotum in <italic><tp:taxon-name><tp:taxon-name-part taxon-name-part-type="genus">Ceresium</tp:taxon-name-part> <tp:taxon-name-part taxon-name-part-type="species">tuberculatum</tp:taxon-name-part></tp:taxon-name></italic> is quadrate with patchy yellow pubescence on sides and posterior margin). This species is endemic to Fiji and known only from Viti Levu where both known specimens were taken at lights in October (<xref ref-type="bibr" rid="B2">Dillon and Dillon 1952</xref>).</p></tp:treatment-sec><ref-list><ref id="B2"><mixed-citation xmlns:xlink="http://www.w3.org/1999/xlink" xlink:type="simple"><person-group><name name-style="western"><surname>Dillon</surname><given-names>LS</given-names></name><name name-style="western"><surname>Dillon</surname><given-names>ES</given-names></name></person-group> (<year>1952</year>) <article-title><tp:taxon-name><tp:taxon-name-part taxon-name-part-type="family">Cerambycidae</tp:taxon-name-part></tp:taxon-name> of the Fiji islands. Bernice P.</article-title> <source>Bishop Museum Bulletin</source> <volume>206</volume>: <fpage>1</fpage>–<lpage>114</lpage>. </mixed-citation></ref></ref-list></tp:taxon-treatment>
