# Supplementary material for: Review of the genus Ceresium Newman, 1842 (Coleoptera, Cerambycidae) in Fiji
Source: Zookeys. 2015 Nov 5;(532):15–53. doi: 10.3897/zookeys.532.6070 (PMC4668892; doi:10.3897/zookeys.532.6070)
Supplement: XML Treatment for Ceresium scutellaris [file zookeys.532.6070-treatment12.xml]

<!DOCTYPE tp:taxon-treatment
  PUBLIC "-//TaxonX//DTD Taxonomic Treatment Publishing DTD v0 20100105//EN" "tax-treatment-NSO.dtd">
<tp:taxon-treatment xmlns:tp="http://www.plazi.org/taxpub"><tp:treatment-meta><kwd-group><label>Taxon classification</label><kwd><named-content content-type="kingdom">Animalia</named-content></kwd><kwd><named-content content-type="order">Coleoptera</named-content></kwd><kwd><named-content content-type="family">Cerambycidae</named-content></kwd></kwd-group><mixed-citation publication-type="journal"><person-group><name><surname>Waqa-Sakiti</surname><given-names>Hilda</given-names></name><name><surname>Winder</surname><given-names>Linton</given-names></name><name><surname>Lingafelter</surname><given-names>Steven W.</given-names></name></person-group><article-title>Review of the genus <italic><tp:taxon-name><tp:taxon-name-part taxon-name-part-type="genus">Ceresium</tp:taxon-name-part></tp:taxon-name></italic> Newman, 1842 (<tp:taxon-name><tp:taxon-name-part taxon-name-part-type="order">Coleoptera</tp:taxon-name-part></tp:taxon-name>, <tp:taxon-name><tp:taxon-name-part taxon-name-part-type="family">Cerambycidae</tp:taxon-name-part></tp:taxon-name>) in Fiji</article-title><source>Zookeys</source><day>5</day><month>11</month><year>2015</year><volume>2015</volume><issue>532</issue><fpage>15</fpage><lpage>53</lpage><pub-id pub-id-type="doi">10.3897/zookeys.532.6070</pub-id></mixed-citation></tp:treatment-meta><tp:nomenclature><tp:taxon-name>
                        <tp:taxon-name-part taxon-name-part-type="genus">Ceresium</tp:taxon-name-part>
                        <tp:taxon-name-part taxon-name-part-type="species">scutellaris</tp:taxon-name-part>
                    </tp:taxon-name><tp:taxon-authority>Dillon &amp; Dillon, 1952</tp:taxon-authority><xref ref-type="fig" rid="F13">Fig. 13</xref><tp:nomenclature-citation-list><tp:nomenclature-citation><tp:taxon-name><tp:taxon-name-part taxon-name-part-type="genus">Ceresium</tp:taxon-name-part> <tp:taxon-name-part taxon-name-part-type="species">scutellaris</tp:taxon-name-part></tp:taxon-name><comment>: <xref ref-type="bibr" rid="B2">Dillon and Dillon 1952</xref>: 19, Fiji: Viti Levu, Nandarivatu, holotype (<named-content xmlns:xlink="http://www.w3.org/1999/xlink" content-type="dwc:institutional_code" xlink:type="simple">BPBM</named-content>).</comment></tp:nomenclature-citation></tp:nomenclature-citation-list></tp:nomenclature><tp:treatment-sec sec-type="Description"><title>Description.</title><p>Based on the holotype specimen (<named-content xmlns:xlink="http://www.w3.org/1999/xlink" content-type="dwc:institutional_code" xlink:type="simple">BPBM</named-content>) and four specimens from 1981 and 2004 surveys (FNIC, <named-content xmlns:xlink="http://www.w3.org/1999/xlink" content-type="dwc:institutional_code" xlink:type="simple">USP</named-content>). <italic>Size</italic> 11.5–16.5 mm long, 2.2–3.5 mm wide at humeri; integument color light brown (Fig. <xref ref-type="fig" rid="F13">13a</xref>). <italic>Head</italic> with very shallow interantennal tubercle region, tubercles only slightly raised; punctate with very sparse golden pubescence on tubercles and throughout frons; vertex and occiput with dense golden pubescence and a glabrous median line running longitudinally. Golden pubescence denser around eye margins. Frons and frontoclypeal margin densely, coarsely punctate with sparse, long, golden hairs (Fig. <xref ref-type="fig" rid="F13">13b</xref>). <italic>Antennae</italic> long, extending beyond elytra by 3–4 antennomeres. Antennae with vestiture of short, dense, ochraceous setae (longer at apices of antennomeres). Antennomeres unspined and expanded at apices except for antennae 9–11; last antennomere about 1.2 times length of penultimate. Antennomere 3 shorter than scape; 5 very long and the longest. Scape long, clavate, extending to apical sixth of pronotum.</p><fig id="F13" position="float" orientation="portrait"><label>Figure 13.</label><caption><p><italic><tp:taxon-name><tp:taxon-name-part taxon-name-part-type="genus">Ceresium</tp:taxon-name-part> <tp:taxon-name-part taxon-name-part-type="species">scutellaris</tp:taxon-name-part></tp:taxon-name></italic> Dillon &amp; Dillon: <bold>a</bold> dorsal habitus (holotype, <named-content xmlns:xlink="http://www.w3.org/1999/xlink" content-type="dwc:institutional_code" xlink:type="simple">BPBM</named-content>) <bold>b</bold> head detail <bold>c</bold> pronotal detail <bold>d</bold> ventral detail.</p></caption><graphic xmlns:xlink="http://www.w3.org/1999/xlink" xlink:href="zookeys-532-015-g013.jpg" position="float" orientation="portrait" xlink:type="simple" id="oo_63506.jpg"/></fig><p><italic>Pronotum</italic> arcuate, slightly transverse, apex slightly narrower than base; tubercles absent. No calli. Pronotum with fine, sparse, evenly spaced golden pubescence throughout. Pronotum with fine and dense punctures (Fig. <xref ref-type="fig" rid="F13">13c</xref>). <italic>Elytron</italic> finely granulate punctures becoming shallower and indistinct towards apex. Sparse golden pubescence, evenly spaced throughout. Elytral apex rounded to suture. Scutellum parallel-sided and then broadly rounded at apex, covered with dense, golden pubescence. <italic>Legs</italic> moderate in length, femora distinctly but gradually clavate, hind femora extending to beyond base of fourth ventrite.</p><!--PageBreak--><p><italic>Venter</italic> of abdomen and thorax with moderately dense, ochraceous pubescence at sides, but sparse pubescence along middle, except for prosternum which is sparsely pubescent throughout. Prosternal process very, weakly notched and not expanded at <!--PageBreak-->apex. Procoxal cavities open posteriorly (Fig. <xref ref-type="fig" rid="F13">13d</xref>). Mesocoxae closed laterally to mesepimeron. Mesosternum declivous, without anterior tubercle, and sulcate anteriorly. Apex of terminal ventrite truncate to unevenly rounded, without notch.</p></tp:treatment-sec><tp:treatment-sec sec-type="Remarks"><title>Remarks.</title><p>This species was not included in the key in the original publication (<xref ref-type="bibr" rid="B2">Dillon and Dillon 1952</xref>). It is distinct, along with <italic><tp:taxon-name><tp:taxon-name-part taxon-name-part-type="genus">Ceresium</tp:taxon-name-part> <tp:taxon-name-part taxon-name-part-type="species">olidum</tp:taxon-name-part></tp:taxon-name></italic>, in having an incomplete prosternal process between the procoxae. It is distinguished from that species by having the pronotum with uneven punctation, the third antennal segment extending nearly to the posterior margin of pronotum, and having the head, pronotum and scutellum with dense yellowish tomentum. In <italic><tp:taxon-name><tp:taxon-name-part taxon-name-part-type="genus">Ceresium</tp:taxon-name-part> <tp:taxon-name-part taxon-name-part-type="species">olidum</tp:taxon-name-part></tp:taxon-name></italic>, the pronotum has uniform, dense punctation, the third antennal segment extends to about the midpoint of pronotum, and the head, pronotum and scutellum has fine, sparse, ochraceous pubescence. This species is endemic to Fiji and known only from Viti Levu where specimens have been taken on dead branches and at lights (<xref ref-type="bibr" rid="B2">Dillon and Dillon 1952</xref>).</p></tp:treatment-sec><ref-list><ref id="B2"><mixed-citation xmlns:xlink="http://www.w3.org/1999/xlink" xlink:type="simple"><person-group><name name-style="western"><surname>Dillon</surname><given-names>LS</given-names></name><name name-style="western"><surname>Dillon</surname><given-names>ES</given-names></name></person-group> (<year>1952</year>) <article-title><tp:taxon-name><tp:taxon-name-part taxon-name-part-type="family">Cerambycidae</tp:taxon-name-part></tp:taxon-name> of the Fiji islands. Bernice P.</article-title> <source>Bishop Museum Bulletin</source> <volume>206</volume>: <fpage>1</fpage>–<lpage>114</lpage>. </mixed-citation></ref></ref-list></tp:taxon-treatment>
