# Supplementary material for: Review of the genus Ceresium Newman, 1842 (Coleoptera, Cerambycidae) in Fiji
Source: Zookeys. 2015 Nov 5;(532):15–53. doi: 10.3897/zookeys.532.6070 (PMC4668892; doi:10.3897/zookeys.532.6070)
Supplement: XML Treatment for Ceresium striatipenne [file zookeys.532.6070-treatment13.xml]

<!DOCTYPE tp:taxon-treatment
  PUBLIC "-//TaxonX//DTD Taxonomic Treatment Publishing DTD v0 20100105//EN" "tax-treatment-NSO.dtd">
<tp:taxon-treatment xmlns:tp="http://www.plazi.org/taxpub"><tp:treatment-meta><kwd-group><label>Taxon classification</label><kwd><named-content content-type="kingdom">Animalia</named-content></kwd><kwd><named-content content-type="order">Coleoptera</named-content></kwd><kwd><named-content content-type="family">Cerambycidae</named-content></kwd></kwd-group><mixed-citation publication-type="journal"><person-group><name><surname>Waqa-Sakiti</surname><given-names>Hilda</given-names></name><name><surname>Winder</surname><given-names>Linton</given-names></name><name><surname>Lingafelter</surname><given-names>Steven W.</given-names></name></person-group><article-title>Review of the genus <italic><tp:taxon-name><tp:taxon-name-part taxon-name-part-type="genus">Ceresium</tp:taxon-name-part></tp:taxon-name></italic> Newman, 1842 (<tp:taxon-name><tp:taxon-name-part taxon-name-part-type="order">Coleoptera</tp:taxon-name-part></tp:taxon-name>, <tp:taxon-name><tp:taxon-name-part taxon-name-part-type="family">Cerambycidae</tp:taxon-name-part></tp:taxon-name>) in Fiji</article-title><source>Zookeys</source><day>5</day><month>11</month><year>2015</year><volume>2015</volume><issue>532</issue><fpage>15</fpage><lpage>53</lpage><pub-id pub-id-type="doi">10.3897/zookeys.532.6070</pub-id></mixed-citation></tp:treatment-meta><tp:nomenclature><tp:taxon-name>
                        <tp:taxon-name-part taxon-name-part-type="genus">Ceresium</tp:taxon-name-part>
                        <tp:taxon-name-part taxon-name-part-type="species">striatipenne</tp:taxon-name-part>
                    </tp:taxon-name><tp:taxon-authority>Dillon &amp; Dillon, 1952</tp:taxon-authority><xref ref-type="fig" rid="F14">Fig. 14</xref><!--PageBreak--><tp:nomenclature-citation-list><tp:nomenclature-citation><tp:taxon-name><tp:taxon-name-part taxon-name-part-type="genus">Ceresium</tp:taxon-name-part> <tp:taxon-name-part taxon-name-part-type="species">striatipenne</tp:taxon-name-part></tp:taxon-name><comment>: <xref ref-type="bibr" rid="B2">Dillon and Dillon 1952</xref>: 15, Fiji: Viti Levu, Nandarivatu, holotype (<named-content xmlns:xlink="http://www.w3.org/1999/xlink" content-type="dwc:institutional_code" xlink:type="simple">BPBM</named-content>).</comment></tp:nomenclature-citation></tp:nomenclature-citation-list></tp:nomenclature><tp:treatment-sec sec-type="Description"><title>Description.</title><p>Based on the holotype and a paratype specimen (<named-content xmlns:xlink="http://www.w3.org/1999/xlink" content-type="dwc:institutional_code" xlink:type="simple">BPBM</named-content>) and two specimens from 2008 surveys (FNIC, <named-content xmlns:xlink="http://www.w3.org/1999/xlink" content-type="dwc:institutional_code" xlink:type="simple">USP</named-content>). <italic>Size</italic> 9.5–11.0 mm long, 2.0–2.5 mm wide at humeri; integument color maroon-brown; darker at head becoming paler towards elytral apex (Fig. <xref ref-type="fig" rid="F14">14a</xref>). <italic>Head</italic> with shallow interantennal tubercle region, tubercles only slightly raised; punctate with very sparse golden pubescence on tubercle margin; vertex and occiput with sparser almost bare golden pubescence and punctate. Distinct median line running longitudinally between eye lobes. Golden pubescence denser around eye margins (Fig. <xref ref-type="fig" rid="F14">14b</xref>). <italic>Antennae</italic> long, extending beyond elytra by one antennomere. Antennae with vestiture of short, dense, ochraceous setae (longer at apices of antennomeres). Antennomeres unspined and expanded at apices; last antennomere slightly shorter than penultimate. Antennomere 3 shorter than scape; 4 subequal in length to scape; 5 very long and the longest. Scape long, clavate, extending to apical sixth of pronotum.</p><fig id="F14" position="float" orientation="portrait"><label>Figure 14.</label><caption><p><italic><tp:taxon-name><tp:taxon-name-part taxon-name-part-type="genus">Ceresium</tp:taxon-name-part> <tp:taxon-name-part taxon-name-part-type="species">striatipenne</tp:taxon-name-part></tp:taxon-name></italic> Dillon &amp; Dillon: <bold>a</bold> dorsal habitus (holotype, <named-content xmlns:xlink="http://www.w3.org/1999/xlink" content-type="dwc:institutional_code" xlink:type="simple">BPBM</named-content>) <bold>b</bold> head detail <bold>c</bold> pronotal detail <bold>d</bold> ventral detail.</p></caption><graphic xmlns:xlink="http://www.w3.org/1999/xlink" xlink:href="zookeys-532-015-g014.jpg" position="float" orientation="portrait" xlink:type="simple" id="oo_63507.jpg"/></fig><p><italic>Pronotum</italic> broadly arcuate, widest below middle, and transverse. Narrower at anteriorly than posteriorly. Pronotum with three longitudinally glabrous lines with moderately dense golden pubescence between glabrous lines and sparsely pubescent elsewhere. Pronotum with moderately dense punctures in center between glabrous lines and sparsely elsewhere (Fig. <xref ref-type="fig" rid="F14">14c</xref>). <italic>Elytron</italic> glabrous with sparse golden pubescence. Disk coarsely, irregularly punctate, punctures finer behind apical quarter. Elytral apex together rounded. Scutellum broadly rounded, covered with dense, golden pubescence. <italic>Legs</italic> small to moderate in length, femora distinctly but gradually clavate, hind femora extending to beyond base of fourth ventrite.</p><p><italic>Venter</italic> of abdomen and thorax with sparse ochraceous pubescence at sides with sparser pubescence along middle. Prosternal process narrow, weakly notched and expanded at apex. Procoxal cavities closed posteriorly (Fig. <xref ref-type="fig" rid="F14">14d</xref>). Mesocoxae closed laterally to mesepimeron. Mesosternal process broad, slightly expanded at apex and inserted into mesocoxa. Mesosternum gradually declivous, without anterior tubercle, and sulcate anteriorly. Apex of terminal ventrite truncate to unevenly rounded, without notch.</p><!--PageBreak--></tp:treatment-sec><tp:treatment-sec sec-type="Remarks"><title>Remarks.</title><p>The distinctive, longitudinal, glabrous striae characterize this species. The only other species with semi-regular glabrous areas on the elytra is <italic><tp:taxon-name><tp:taxon-name-part taxon-name-part-type="genus">Ceresium</tp:taxon-name-part> <tp:taxon-name-part taxon-name-part-type="species">vacillans</tp:taxon-name-part></tp:taxon-name></italic>, but in that species these regions are in the form of spots rather than lines. This species is endemic to Fiji and known only from Viti Levu where the type specimens were collected at lights in August (<xref ref-type="bibr" rid="B2">Dillon and Dillon 1952</xref>).</p></tp:treatment-sec><ref-list><ref id="B2"><mixed-citation xmlns:xlink="http://www.w3.org/1999/xlink" xlink:type="simple"><person-group><name name-style="western"><surname>Dillon</surname><given-names>LS</given-names></name><name name-style="western"><surname>Dillon</surname><given-names>ES</given-names></name></person-group> (<year>1952</year>) <article-title><tp:taxon-name><tp:taxon-name-part taxon-name-part-type="family">Cerambycidae</tp:taxon-name-part></tp:taxon-name> of the Fiji islands. Bernice P.</article-title> <source>Bishop Museum Bulletin</source> <volume>206</volume>: <fpage>1</fpage>–<lpage>114</lpage>. </mixed-citation></ref></ref-list></tp:taxon-treatment>
