# Supplementary material for: Review of the genus Ceresium Newman, 1842 (Coleoptera, Cerambycidae) in Fiji
Source: Zookeys. 2015 Nov 5;(532):15–53. doi: 10.3897/zookeys.532.6070 (PMC4668892; doi:10.3897/zookeys.532.6070)
Supplement: XML Treatment for Ceresium tuberculatum [file zookeys.532.6070-treatment15.xml]

<!DOCTYPE tp:taxon-treatment
  PUBLIC "-//TaxonX//DTD Taxonomic Treatment Publishing DTD v0 20100105//EN" "tax-treatment-NSO.dtd">
<tp:taxon-treatment xmlns:tp="http://www.plazi.org/taxpub"><tp:treatment-meta><kwd-group><label>Taxon classification</label><kwd><named-content content-type="kingdom">Animalia</named-content></kwd><kwd><named-content content-type="order">Coleoptera</named-content></kwd><kwd><named-content content-type="family">Cerambycidae</named-content></kwd></kwd-group><mixed-citation publication-type="journal"><person-group><name><surname>Waqa-Sakiti</surname><given-names>Hilda</given-names></name><name><surname>Winder</surname><given-names>Linton</given-names></name><name><surname>Lingafelter</surname><given-names>Steven W.</given-names></name></person-group><article-title>Review of the genus <italic><tp:taxon-name><tp:taxon-name-part taxon-name-part-type="genus">Ceresium</tp:taxon-name-part></tp:taxon-name></italic> Newman, 1842 (<tp:taxon-name><tp:taxon-name-part taxon-name-part-type="order">Coleoptera</tp:taxon-name-part></tp:taxon-name>, <tp:taxon-name><tp:taxon-name-part taxon-name-part-type="family">Cerambycidae</tp:taxon-name-part></tp:taxon-name>) in Fiji</article-title><source>Zookeys</source><day>5</day><month>11</month><year>2015</year><volume>2015</volume><issue>532</issue><fpage>15</fpage><lpage>53</lpage><pub-id pub-id-type="doi">10.3897/zookeys.532.6070</pub-id></mixed-citation></tp:treatment-meta><tp:nomenclature><tp:taxon-name>
                        <tp:taxon-name-part taxon-name-part-type="genus">Ceresium</tp:taxon-name-part>
                        <tp:taxon-name-part taxon-name-part-type="species">tuberculatum</tp:taxon-name-part>
                    </tp:taxon-name><tp:taxon-authority>Waqa &amp; Lingafelter, 2009</tp:taxon-authority><xref ref-type="fig" rid="F16">Fig. 16</xref><!--PageBreak--><tp:nomenclature-citation-list><tp:nomenclature-citation><tp:taxon-name><tp:taxon-name-part taxon-name-part-type="genus">Ceresium</tp:taxon-name-part> <tp:taxon-name-part taxon-name-part-type="species">tuberculatum</tp:taxon-name-part></tp:taxon-name><comment>: <xref ref-type="bibr" rid="B15">Waqa and Lingafelter 2009</xref>: 4, Fiji: Gau, holotype (<named-content xmlns:xlink="http://www.w3.org/1999/xlink" content-type="dwc:institutional_code" xlink:type="simple">BPBM</named-content>).</comment></tp:nomenclature-citation></tp:nomenclature-citation-list></tp:nomenclature><tp:treatment-sec sec-type="Description"><title>Description.</title><p>Based on the holotype specimen (<named-content xmlns:xlink="http://www.w3.org/1999/xlink" content-type="dwc:institutional_code" xlink:type="simple">BPBM</named-content>), 15 paratypes from 2005 surveys (FNIC, <named-content xmlns:xlink="http://www.w3.org/1999/xlink" content-type="dwc:institutional_code" xlink:type="simple">USP</named-content>), and original description of <xref ref-type="bibr" rid="B15">Waqa and Lingafelter (2009)</xref>. <italic>Size</italic> 14.0–18.0 mm long, 3.5–4.5 mm wide at humeri; integument color dark reddish brown (occasionally piceous) (Fig. <xref ref-type="fig" rid="F16">16a</xref>). <italic>Head</italic> with shallow interantennal tubercle region, tubercles only slightly raised; punctate with very sparse ochraceous pubescence on tubercles and throughout frons; vertex and occiput with sparser ochraceous pubescence. Ochraceous pubescence denser around eye margins. Frons and frontoclypeal margin densely, coarsely punctate with sparse, long, ochraceous hairs. <italic>Antennae</italic> long, extending beyond elytra by 3–4 antennomeres (longer in males than females). Antennae with vestiture of short, dense, ochraceous setae (longer at apices of antennomeres). Antennomeres unspined and not expanded at apices; last antennomere approximately 1.4 times length of penultimate in males (about 1.2 times length of penultimate in females). Antennomere 3 and 4 each shorter than scape; 5–9 longest except for 11 and subequal in length. Scape long, clavate, extending to apical fifth of pronotum.</p><fig id="F16" position="float" orientation="portrait"><label>Figure 16.</label><caption><p><italic><tp:taxon-name><tp:taxon-name-part taxon-name-part-type="genus">Ceresium</tp:taxon-name-part> <tp:taxon-name-part taxon-name-part-type="species">tuberculatum</tp:taxon-name-part></tp:taxon-name></italic> Waqa &amp; Lingafelter: <bold>a</bold> dorsal habitus, male paratype <bold>b</bold> head detail, male <bold>c</bold> pronotal detail, male <bold>d</bold> ventral view showing width of prosternal and mesosternal intercoxal processes, along with pubescence distribution <bold>e</bold> lateral view showing acutely declivous prosternal process, weakly tuberculate, acutely declivous mesosternal process, and laterally closed mesocoxa.</p></caption><graphic xmlns:xlink="http://www.w3.org/1999/xlink" xlink:href="zookeys-532-015-g016.jpg" position="float" orientation="portrait" xlink:type="simple" id="oo_63509.jpg"/></fig><p><italic>Pronotum</italic> quadrate, slightly widest anteriorly, and slightly wider than long; tuberculate at sides; constricted subbasally and apically. Raised tubercles present at middle of sides and anterolaterally. Three poorly-defined calli on disk: 1 medial and 2 anteromedial between middle callus and anterolateral tubercle. Pronotum with patchy ochraceous pubescence, denser at sides and posterior margin, slightly less dense anteriorly; center of disk mostly glabrous. Pronotum with sparse, poorly-defined punctures in males (except on smooth calli), only sparse depressions present in females (Fig. <xref ref-type="fig" rid="F16">16b, c</xref>). <italic>Elytron</italic> glabrous except for scattered sparse patches of white (occasionally ochraceous) pubescence. Punctation shallow, sparse, gradually becoming shallower and indistinct towards apex. Elytral apex rounded to suture. Scutellum broadly rounded, covered with dense, ochraceous pubescence. <italic>Legs</italic> moderate in length, femora distinctly but gradually clavate, hind femora extending to beyond base of fourth ventrite.</p><p><italic>Venter</italic> of abdomen and thorax with moderately dense, ochraceous pubescence at sides, but mostly glabrous along middle, except for prosternum which is densely pubescent. Prosternal process broad, vertical and acutely declivous, approximately 1/3 width of procoxa, weakly notched and expanded at apex. Procoxal cavities open posteriorly. Mesocoxae closed laterally to mesepimeron. Mesosternum rather acutely declivous, with small anterior tubercle, and sulcate anteriorly (Fig. <xref ref-type="fig" rid="F16">16d, e</xref>). Apex of terminal ventrite in males with median notch; in females truncate to unevenly rounded, without notch.</p></tp:treatment-sec><tp:treatment-sec sec-type="Remarks"><title>Remarks.</title><p>The prominent anterolateral pronotal tubercles, narrowly tapering pronotum posteriorly, and acutely declivous prosternal process are distinctive for this species. This recently described species is endemic to Fiji and known only from Gau and Viti Levu Islands where specimens have been collected in Malaise traps, mostly, from April through June and October through November (<xref ref-type="bibr" rid="B15">Waqa and Lingafelter 2009</xref>).</p></tp:treatment-sec><ref-list><ref id="B15"><mixed-citation xmlns:xlink="http://www.w3.org/1999/xlink" xlink:type="simple"><person-group><name name-style="western"><surname>Waqa</surname><given-names>H</given-names></name><name name-style="western"><surname>Lingafelter</surname><given-names>SW</given-names></name></person-group> (<year>2009</year>) <article-title>New Fijian <tp:taxon-name><tp:taxon-name-part taxon-name-part-type="tribe">Callidiopini</tp:taxon-name-part></tp:taxon-name> (<tp:taxon-name><tp:taxon-name-part taxon-name-part-type="order">Coleoptera</tp:taxon-name-part></tp:taxon-name>: <tp:taxon-name><tp:taxon-name-part taxon-name-part-type="family">Cerambycidae</tp:taxon-name-part></tp:taxon-name>).</article-title> In: <person-group><name name-style="western"><surname>Evenhuis</surname><given-names>NL</given-names></name><name name-style="western"><surname>Bickel</surname><given-names>DJ</given-names></name></person-group> (<role>Eds</role>) <issue-title>Fiji Arthropods XV.</issue-title> <source>Bishop Museum Occasional Papers</source> <volume>106</volume>: <fpage>3</fpage>–<lpage>15</lpage>. </mixed-citation></ref></ref-list></tp:taxon-treatment>
