# Supplementary material for: Review of the genus Ceresium Newman, 1842 (Coleoptera, Cerambycidae) in Fiji
Source: Zookeys. 2015 Nov 5;(532):15–53. doi: 10.3897/zookeys.532.6070 (PMC4668892; doi:10.3897/zookeys.532.6070)
Supplement: XML Treatment for Ceresium vacillans [file zookeys.532.6070-treatment17.xml]

<!DOCTYPE tp:taxon-treatment
  PUBLIC "-//TaxonX//DTD Taxonomic Treatment Publishing DTD v0 20100105//EN" "tax-treatment-NSO.dtd">
<tp:taxon-treatment xmlns:tp="http://www.plazi.org/taxpub"><tp:treatment-meta><kwd-group><label>Taxon classification</label><kwd><named-content content-type="kingdom">Animalia</named-content></kwd><kwd><named-content content-type="order">Coleoptera</named-content></kwd><kwd><named-content content-type="family">Cerambycidae</named-content></kwd></kwd-group><mixed-citation publication-type="journal"><person-group><name><surname>Waqa-Sakiti</surname><given-names>Hilda</given-names></name><name><surname>Winder</surname><given-names>Linton</given-names></name><name><surname>Lingafelter</surname><given-names>Steven W.</given-names></name></person-group><article-title>Review of the genus <italic><tp:taxon-name><tp:taxon-name-part taxon-name-part-type="genus">Ceresium</tp:taxon-name-part></tp:taxon-name></italic> Newman, 1842 (<tp:taxon-name><tp:taxon-name-part taxon-name-part-type="order">Coleoptera</tp:taxon-name-part></tp:taxon-name>, <tp:taxon-name><tp:taxon-name-part taxon-name-part-type="family">Cerambycidae</tp:taxon-name-part></tp:taxon-name>) in Fiji</article-title><source>Zookeys</source><day>5</day><month>11</month><year>2015</year><volume>2015</volume><issue>532</issue><fpage>15</fpage><lpage>53</lpage><pub-id pub-id-type="doi">10.3897/zookeys.532.6070</pub-id></mixed-citation></tp:treatment-meta><tp:nomenclature><tp:taxon-name>
                        <tp:taxon-name-part taxon-name-part-type="genus">Ceresium</tp:taxon-name-part>
                        <tp:taxon-name-part taxon-name-part-type="species">vacillans</tp:taxon-name-part>
                    </tp:taxon-name><tp:taxon-authority>Dillon &amp; Dillon, 1952</tp:taxon-authority><xref ref-type="fig" rid="F18">Fig. 18</xref><!--PageBreak--><!--PageBreak--><tp:nomenclature-citation-list><tp:nomenclature-citation><tp:taxon-name><tp:taxon-name-part taxon-name-part-type="genus">Ceresium</tp:taxon-name-part> <tp:taxon-name-part taxon-name-part-type="species">vacillans</tp:taxon-name-part></tp:taxon-name><comment>: <xref ref-type="bibr" rid="B2">Dillon and Dillon 1952</xref>: 24, Fiji: Lau Islands, Thikombia, holotype (<named-content xmlns:xlink="http://www.w3.org/1999/xlink" content-type="dwc:institutional_code" xlink:type="simple">BPBM</named-content>).</comment></tp:nomenclature-citation></tp:nomenclature-citation-list></tp:nomenclature><tp:treatment-sec sec-type="Description"><title>Description.</title><p>Based on the holotype specimen (<named-content xmlns:xlink="http://www.w3.org/1999/xlink" content-type="dwc:institutional_code" xlink:type="simple">BPBM</named-content>) and a specimen from 1998 survey (<named-content xmlns:xlink="http://www.w3.org/1999/xlink" content-type="dwc:institutional_code" xlink:type="simple">USP</named-content>). <italic>Size</italic> 9.0–13.0 mm long, 2.0–3.0 mm wide at humeri; integument color maroonish brown (Fig. <xref ref-type="fig" rid="F18">18a</xref>). <italic>Head</italic> with slightly deep interantennal tubercle region, tubercles only slightly raised; punctate with moderately dense yellow pubescence on tubercles and throughout frons; vertex and occiput bare. Distinct median line between eye lobes. Yellow pubescence denser around eye margins and basal head margin. Frons and frontoclypeal margin moderately dense and coarsely punctate with sparse, long, yellow hairs (Fig. <xref ref-type="fig" rid="F18">18b</xref>). <italic>Antennae</italic> long, extending beyond elytra by four antennomeres. Antennae with vestiture of short, dense, ochraceous setae. Antennomeres unspined and expanded at apices; last antennomere just slightly longer than penultimate. Scape shorter than all antennomeres; 5–7 very long and the longest and subequal in length. Scape short, clavate, extending to apical fifth of pronotum.</p><fig id="F18" position="float" orientation="portrait"><label>Figure 18.</label><caption><p><italic><tp:taxon-name><tp:taxon-name-part taxon-name-part-type="genus">Ceresium</tp:taxon-name-part> <tp:taxon-name-part taxon-name-part-type="species">vacillans</tp:taxon-name-part></tp:taxon-name></italic> Dillon &amp; Dillon: <bold>a</bold> dorsal habitus (holotype, <named-content xmlns:xlink="http://www.w3.org/1999/xlink" content-type="dwc:institutional_code" xlink:type="simple">BPBM</named-content>) <bold>b</bold> head detail <bold>c</bold> pronotal detail <bold>d</bold> ventral detail.</p></caption><graphic xmlns:xlink="http://www.w3.org/1999/xlink" xlink:href="zookeys-532-015-g018.jpg" position="float" orientation="portrait" xlink:type="simple" id="oo_63511.jpg"/></fig><p><italic>Pronotum</italic> arcuate, wider across middle, transverse, apical margin narrower than base. Disk moderately dense with ochraceous pubescence, and coarsely punctate. Medially with a broad transversely ovate impression limited by two low tubercles in front, two behind and a fifth one in its center (Fig. <xref ref-type="fig" rid="F18">18c</xref>). <italic>Elytron</italic> with irregularly disposed ochraceous pubescence with irregular, small, glabrous maculae. Punctation shallow, dense, gradually becoming shallower and indistinct towards apex. Elytral apex together rounded. Scutellum broadly rounded, covered with dense, ochraceous pubescence. <italic>Legs</italic> moderate in length, femora distinctly but gradually clavate, hind femora just reaching elytral apex.</p><p><italic>Venter</italic> of abdomen with moderately dense, ochraceous pubescence at sides, sparse ochraceous pubescence along middle, except for prosternum which is sparsely pubescent throughout and on sides. Prosternal process broad, vertical and acutely declivous, about 1/4 width of procoxa, weakly notched and expanded at apex. Procoxal cavities open posteriorly (Fig. <xref ref-type="fig" rid="F18">18d</xref>). Mesocoxae closed laterally to mesepimeron. Mesosternal process broad, expanded at apex, inserted into mesocoxa. Mesosternum rather acutely declivous, with small anterior tubercle, and sulcate anteriorly. Apex of terminal ventrite truncate to unevenly rounded, without notch.</p></tp:treatment-sec><tp:treatment-sec sec-type="Remarks"><title>Remarks.</title><p>This species is most similar to <italic><tp:taxon-name><tp:taxon-name-part taxon-name-part-type="genus">Ceresium</tp:taxon-name-part> <tp:taxon-name-part taxon-name-part-type="species">striatipenne</tp:taxon-name-part></tp:taxon-name></italic> in that it possesses glabrous regions on the elytra, however in this species, the glabrous regions are irregular and small rather than forming narrow lines as in <italic><tp:taxon-name><tp:taxon-name-part taxon-name-part-type="genus">Ceresium</tp:taxon-name-part> <tp:taxon-name-part taxon-name-part-type="species">striatipenne</tp:taxon-name-part></tp:taxon-name></italic>. This species is endemic to Fiji and known only from Viti Levu and the Lau Islands where specimens have been collected in July and September (<xref ref-type="bibr" rid="B2">Dillon and Dillon 1952</xref>).</p><!--PageBreak--></tp:treatment-sec><ref-list><ref id="B2"><mixed-citation xmlns:xlink="http://www.w3.org/1999/xlink" xlink:type="simple"><person-group><name name-style="western"><surname>Dillon</surname><given-names>LS</given-names></name><name name-style="western"><surname>Dillon</surname><given-names>ES</given-names></name></person-group> (<year>1952</year>) <article-title><tp:taxon-name><tp:taxon-name-part taxon-name-part-type="family">Cerambycidae</tp:taxon-name-part></tp:taxon-name> of the Fiji islands. Bernice P.</article-title> <source>Bishop Museum Bulletin</source> <volume>206</volume>: <fpage>1</fpage>–<lpage>114</lpage>. </mixed-citation></ref></ref-list></tp:taxon-treatment>
